# Supplementary material for: Global gene expression profiling for fruit organs and pathogen infections in the pepper, Capsicum annuum L
Source: Sci Data. 2018 Jun 5;5:180103. doi: 10.1038/sdata.2018.103 (PMC5987667; doi:10.1038/sdata.2018.103)
Supplement: Supplementary file 1 [file sdata2018103-isa1.zip]

Archive with 3 entries (3 files):
- i_Investigation.txt
- s_study_Choi.txt
- a_assay_Choi.txt
