# Supplementary material for: Global gene expression profiling for fruit organs and pathogen infections in the pepper, Capsicum annuum L
Source: Sci Data. 2018 Jun 5;5:180103. doi: 10.1038/sdata.2018.103 (PMC5987667; doi:10.1038/sdata.2018.103)
Supplement: Supplementary file 1 [file sdata2018103-isa1.zip › i_Investigation.txt]

# Investigation File generated for Scientific Data with Investigation File Authoring Tool version 0.1.0 on 24/04/2018 - This metadata file is CC0
ONTOLOGY SOURCE REFERENCE
Term Source Name	NCBITAXON	UO	OBI	PO	NCIT	EFO	ERO
Term Source File	http://data.bioontology.org/ontologies/NCBITAXON	http://data.bioontology.org/ontologies/UO	http://data.bioontology.org/ontologies/OBI	http://data.bioontology.org/ontologies/PO	http://data.bioontology.org/ontologies/NCIT	http://data.bioontology.org/ontologies/EFO	http://data.bioontology.org/ontologies/ERO
Term Source Version	2016AB	unknown	2014-08-18	Version # 20	17.06d	2.94	2013-08-02
Term Source Description	National Center for Biotechnology Information (NCBI) Organismal Classification	Units of Measurement Ontology	Ontology for Biomedical Investigations	Plant Ontology	National Cancer Institute Thesaurus	Experimental Factor Ontology	Eagle-I Research Resource Ontology
INVESTIGATION
Investigation Identifier
Investigation Title
Investigation Description
Investigation Submission Date
Investigation Public Release Date
INVESTIGATION PUBLICATIONS
Investigation PubMed ID
Investigation Publication DOI
Investigation Publication Author List
Investigation Publication Title
Investigation Publication Status
Investigation Publication Status Term Accession Number
Investigation Publication Status Term Source REF
INVESTIGATION CONTACTS
Investigation Person Last Name
Investigation Person Mid Initials
Investigation Person First Name
Investigation Person Address
Investigation Person Phone
Investigation Person Fax
Investigation Person Email
Investigation Person Affiliation
Investigation Person Roles
Investigation Person Roles Term Accession Number
Investigation Person Roles Term Source REF
STUDY
Study Identifier	10.1038/sdata.2018.103
Study Title	Global gene expression profiling for fruit organs and pathogen infections in the pepper, Capsicum annuum L.
Study Submission Date	28/02/2018
Study Public Release Date	05/06/2018
Study Description	http://www.nature.com/articles/sdata2018103#abstract
Study File Name	s_study_Choi.txt
Comment[Subject Keywords]	///;//;//;///;//
Comment[Manuscript Licence]	CC BY-4.0
Comment[Experimental Metadata Licence]	CC0
Comment[Supplementary Information File Name]	
Comment[Supplementary Information File Type]	x-zip-compressed
Comment[Supplementary Information File URL]	http://www.nature.com/articles/sdata2018103#supplementary-information
Comment[Data Repository]	NCBI Sequence Read Archive;NCBI Sequence Read Archive;figshare
Comment[Data Record Accession]	SRP119199;SRP106410;doi:10.6084/m9.figshare.c.4070300
Comment[Data Record URI]	http://identifiers.org/ncbi/insdc.sra:SRP119199;http://identifiers.org/ncbi/insdc.sra:SRP106410;https://doi.org/10.6084/m9.figshare.c.4070300
STUDY DESIGN DESCRIPTORS
Study Design Type	disease state design	transcription profiling by high throughput sequencing design	organism development design
Study Design Type Term Accession Number	OBI:0001293	OBI:0001239	OBI:0001328
Study Design Type Term Source REF	OBI	OBI	OBI
STUDY PUBLICATIONS
Study PubMed ID	""	""	""
Study Publication DOI	doi:10.1038/ng.2877	doi:10.1038/srep33332	doi:10.1111/nph.14637
Study Publication Author List	""	""	""
Study Publication Title	""	""	""
Study Publication Status	published	published	published
Study Publication Status Term Accession Number			
Study Publication Status Term Source REF			
STUDY FACTORS
Study Factor Name	ripening stage	pathogen	post-inoculation harvesting timepoint	replicate
Study Factor Type	fruit ripening stage	Pathogen	Timepoint	biological replicate
Study Factor Type Term Accession Number	PO:0025502	NCIT:C50922	NCIT:C68568	http://www.ebi.ac.uk/efo/EFO_0002091
Study Factor Type Term Source REF	PO	NCIT	NCIT	EFO
STUDY ASSAYS
Study Assay Measurement Type	transcription profiling assay
Study Assay Measurement Type Term Accession Number	OBI:0000424
Study Assay Measurement Type Term Source REF	OBI
Study Assay Technology Type	RNA sequencing
Study Assay Technology Type Term Accession Number	OBI:0001177
Study Assay Technology Type Term Source REF	OBI
Study Assay Technology Platform	""
Study Assay File Name	a_assay_Choi.txt
STUDY PROTOCOLS
Study Protocol Name	Sample collection	Transcriptome data generation	Pre-processing and quantification	Principal component analysis (PCA)
Study Protocol Type	selection	RNA sequencing	data transformation	data analysis
Study Protocol Type Term Accession Number	OBI:0001928	OBI:0001177	OBI:0200000	ERO:0001309
Study Protocol Type Term Source REF	OBI	OBI	ERO	ERO
Study Protocol Description				
Study Protocol URI	""	""	""	""
Study Protocol Version				
Study Protocol Parameters Name	""	instrument; manufacturer	""	""
Study Protocol Parameters Name Term Accession Number	""	""	""	""
Study Protocol Parameters Name Term Source REF	""	""	""	""
Study Protocol Components Name	""	""	""	""
Study Protocol Components Type	""	""	""	""
Study Protocol Components Type Term Accession Number	""	""	""	""
Study Protocol Components Type Term Source REF	""	""	""	""
STUDY CONTACTS
Study Person Last Name	Kim	Kim	Jeon	Kim	Lee	Lee	Park	Seo	Kim	Yeom	Lee	Choi
Study Person First Name	Myung-Shin	Seungill	Jongbum	Ki-Tae	Hyun-Ah	Hye-Young	Jieun	Eunyoung	Saet-Byul	Seon-In	Yong-Hwan	Doil
Study Person Mid Initials												
Study Person Email	""	""	""	""	""	""	""	""	""	""	""	doil@snu.ac.kr
Study Person Phone												
Study Person Fax												
Study Person Address												
Study Person Affiliation	Interdisciplinary Program in Agricultural Genomics, Seoul National University, Seoul 08826, Korea	Department of Plant Science, Plant Genomics and Breeding Institute, Research Institute for Agriculture and Life Sciences, Seoul National University, Seoul 08826, Korea	Interdisciplinary Program in Agricultural Genomics, Seoul National University, Seoul 08826, Korea	Department of Agricultural Biotechnology, Seoul National University, Seoul 08826, Korea	Division of Eco-Friendly Horticulture, Yonam College, Cheonan 31005, Korea	Department of Plant Science, Plant Genomics and Breeding Institute, Research Institute for Agriculture and Life Sciences, Seoul National University, Seoul 08826, Korea	Interdisciplinary Program in Agricultural Genomics, Seoul National University, Seoul 08826, Korea	Department of Plant Science, Plant Genomics and Breeding Institute, Research Institute for Agriculture and Life Sciences, Seoul National University, Seoul 08826, Korea	Department of Plant Science, Plant Genomics and Breeding Institute, Research Institute for Agriculture and Life Sciences, Seoul National University, Seoul 08826, Korea	Department of Agricultural Plant Science, Division of Applied Life Science (BK21 Plus), Institute of Agriculture & Life Science, Gyeongsang National University, Jinju 52828, Korea	Interdisciplinary Program in Agricultural Genomics, Seoul National University, Seoul 08826, Korea	Interdisciplinary Program in Agricultural Genomics, Seoul National University, Seoul 08826, Korea
Study Person Roles												
Study Person Roles Term Accession Number												
Study Person Roles Term Source REF												
Comment[Study Person ORCID]												
Comment[Funder]												
Comment[FundRef ID]												
Comment[Funder Term Source REF]												
Comment[Grant Identifier]												
