# Supplementary material for: Global gene expression profiling for fruit organs and pathogen infections in the pepper, Capsicum annuum L
Source: Sci Data. 2018 Jun 5;5:180103. doi: 10.1038/sdata.2018.103 (PMC5987667; doi:10.1038/sdata.2018.103)
Supplement: Supplementary file 1 [file sdata2018103-isa1.zip › s_study_Choi.txt]

Source Name	Characteristics[organism]	Term Source REF	Term Accession Number	Characteristics[organism part]	Term Source REF	Term Accession Number	Comment[days post-anthesis]	Protocol REF	Sample Name	Factor Value[ripening stage]	Factor Value[pathogen]	Term Source REF	Term Accession Number	Factor Value[post-inoculation harvesting timepoint]	Unit	Term Source REF	Term Accession Number	Factor Value[replicate]
Capsicum annuum fruit	Capsicum annuum	NCBITAXON	NCBITaxon:4072	placenta	PO	PO:0025078	6	Sample collection	PL1-1	Stage1								replicate
Capsicum annuum fruit	Capsicum annuum	NCBITAXON	NCBITaxon:4072	placenta	PO	PO:0025078	6	Sample collection	PL1-2	Stage1								replicate
Capsicum annuum fruit	Capsicum annuum	NCBITAXON	NCBITaxon:4072	placenta	PO	PO:0025078	6	Sample collection	PL1-3	Stage1								replicate
Capsicum annuum fruit	Capsicum annuum	NCBITAXON	NCBITaxon:4072	placenta	PO	PO:0025078	16	Sample collection	PL2-1	Stage2								replicate
Capsicum annuum fruit	Capsicum annuum	NCBITAXON	NCBITaxon:4072	placenta	PO	PO:0025078	16	Sample collection	PL2-2	Stage2								replicate
Capsicum annuum fruit	Capsicum annuum	NCBITAXON	NCBITaxon:4072	placenta	PO	PO:0025078	16	Sample collection	PL2-3	Stage2								replicate
Capsicum annuum fruit	Capsicum annuum	NCBITAXON	NCBITaxon:4072	placenta	PO	PO:0025078	25	Sample collection	PL3-1	Stage3								replicate
Capsicum annuum fruit	Capsicum annuum	NCBITAXON	NCBITaxon:4072	placenta	PO	PO:0025078	25	Sample collection	PL3-2	Stage3								replicate
Capsicum annuum fruit	Capsicum annuum	NCBITAXON	NCBITaxon:4072	placenta	PO	PO:0025078	25	Sample collection	PL3-3	Stage3								replicate
Capsicum annuum fruit	Capsicum annuum	NCBITAXON	NCBITaxon:4072	placenta	PO	PO:0025078	36	Sample collection	PLMG-1	"Mature
green"								replicate
Capsicum annuum fruit	Capsicum annuum	NCBITAXON	NCBITaxon:4072	placenta	PO	PO:0025078	36	Sample collection	PLMG-2	"Mature
green"								replicate
Capsicum annuum fruit	Capsicum annuum	NCBITAXON	NCBITaxon:4072	placenta	PO	PO:0025078	36	Sample collection	PLMG-3	"Mature
green"								replicate
Capsicum annuum fruit	Capsicum annuum	NCBITAXON	NCBITaxon:4072	placenta	PO	PO:0025078	38	Sample collection	PLB-1	Breaker								replicate
Capsicum annuum fruit	Capsicum annuum	NCBITAXON	NCBITaxon:4072	placenta	PO	PO:0025078	38	Sample collection	PLB-2	Breaker								replicate
Capsicum annuum fruit	Capsicum annuum	NCBITAXON	NCBITaxon:4072	placenta	PO	PO:0025078	38	Sample collection	PLB-3	Breaker								replicate
Capsicum annuum fruit	Capsicum annuum	NCBITAXON	NCBITaxon:4072	placenta	PO	PO:0025078	43	Sample collection	PLB5-1	"Breaker
plus5"								replicate
Capsicum annuum fruit	Capsicum annuum	NCBITAXON	NCBITaxon:4072	placenta	PO	PO:0025078	43	Sample collection	PLB5-2	"Breaker
plus5"								replicate
Capsicum annuum fruit	Capsicum annuum	NCBITAXON	NCBITaxon:4072	placenta	PO	PO:0025078	43	Sample collection	PLB5-3	"Breaker
plus5"								replicate
Capsicum annuum fruit	Capsicum annuum	NCBITAXON	NCBITaxon:4072	placenta	PO	PO:0025078	48	Sample collection	PLB10-1	"Breaker
plus10"								replicate
Capsicum annuum fruit	Capsicum annuum	NCBITAXON	NCBITaxon:4072	placenta	PO	PO:0025078	48	Sample collection	PLB10-2	"Breaker
plus10"								replicate
Capsicum annuum fruit	Capsicum annuum	NCBITAXON	NCBITaxon:4072	placenta	PO	PO:0025078	48	Sample collection	PLB10-3	"Breaker
plus10"								replicate
Capsicum annuum fruit	Capsicum annuum	NCBITAXON	NCBITaxon:4072	pericarp	PO	PO:0009084	6	Sample collection	PR1-1	Stage1								replicate
Capsicum annuum fruit	Capsicum annuum	NCBITAXON	NCBITaxon:4072	pericarp	PO	PO:0009084	6	Sample collection	PR1-2	Stage1								replicate
Capsicum annuum fruit	Capsicum annuum	NCBITAXON	NCBITaxon:4072	pericarp	PO	PO:0009084	6	Sample collection	PR1-3	Stage1								replicate
Capsicum annuum fruit	Capsicum annuum	NCBITAXON	NCBITaxon:4072	pericarp	PO	PO:0009084	16	Sample collection	PR2-1	Stage2								replicate
Capsicum annuum fruit	Capsicum annuum	NCBITAXON	NCBITaxon:4072	pericarp	PO	PO:0009084	16	Sample collection	PR2-2	Stage2								replicate
Capsicum annuum fruit	Capsicum annuum	NCBITAXON	NCBITaxon:4072	pericarp	PO	PO:0009084	16	Sample collection	PR2-3	Stage2								replicate
Capsicum annuum fruit	Capsicum annuum	NCBITAXON	NCBITaxon:4072	pericarp	PO	PO:0009084	25	Sample collection	PR3-1	Stage3								replicate
Capsicum annuum fruit	Capsicum annuum	NCBITAXON	NCBITaxon:4072	pericarp	PO	PO:0009084	25	Sample collection	PR3-2	Stage3								replicate
Capsicum annuum fruit	Capsicum annuum	NCBITAXON	NCBITaxon:4072	pericarp	PO	PO:0009084	25	Sample collection	PR3-3	Stage3								replicate
Capsicum annuum fruit	Capsicum annuum	NCBITAXON	NCBITaxon:4072	pericarp	PO	PO:0009084	36	Sample collection	PRMG-1	"Mature
green"								replicate
Capsicum annuum fruit	Capsicum annuum	NCBITAXON	NCBITaxon:4072	pericarp	PO	PO:0009084	36	Sample collection	PRMG-2	"Mature
green"								replicate
Capsicum annuum fruit	Capsicum annuum	NCBITAXON	NCBITaxon:4072	pericarp	PO	PO:0009084	36	Sample collection	PRMG-3	"Mature
green"								replicate
Capsicum annuum fruit	Capsicum annuum	NCBITAXON	NCBITaxon:4072	pericarp	PO	PO:0009084	38	Sample collection	PRB-1	Breaker								replicate
Capsicum annuum fruit	Capsicum annuum	NCBITAXON	NCBITaxon:4072	pericarp	PO	PO:0009084	38	Sample collection	PRB-2	Breaker								replicate
Capsicum annuum fruit	Capsicum annuum	NCBITAXON	NCBITaxon:4072	pericarp	PO	PO:0009084	38	Sample collection	PRB-3	Breaker								replicate
Capsicum annuum fruit	Capsicum annuum	NCBITAXON	NCBITaxon:4072	pericarp	PO	PO:0009084	43	Sample collection	PRB5-1	"Breaker
plus5"								replicate
Capsicum annuum fruit	Capsicum annuum	NCBITAXON	NCBITaxon:4072	pericarp	PO	PO:0009084	43	Sample collection	PRB5-2	"Breaker
plus5"								replicate
Capsicum annuum fruit	Capsicum annuum	NCBITAXON	NCBITaxon:4072	pericarp	PO	PO:0009084	43	Sample collection	PRB5-3	"Breaker
plus5"								replicate
Capsicum annuum fruit	Capsicum annuum	NCBITAXON	NCBITaxon:4072	pericarp	PO	PO:0009084	48	Sample collection	PRB10-1	"Breaker
plus10"								replicate
Capsicum annuum fruit	Capsicum annuum	NCBITAXON	NCBITaxon:4072	pericarp	PO	PO:0009084	48	Sample collection	PRB10-2	"Breaker
plus10"								replicate
Capsicum annuum fruit	Capsicum annuum	NCBITAXON	NCBITaxon:4072	pericarp	PO	PO:0009084	48	Sample collection	PRB10-3	"Breaker
plus10"								replicate
Capsicum annuum leaf infected by pathogen	Capsicum annuum	NCBITAXON	NCBITaxon:4072	leaf	PO	PO:0025034		Sample collection	TDW-6h-1		control			6	hour	UO	UO:0000032	replicate
Capsicum annuum leaf infected by pathogen	Capsicum annuum	NCBITAXON	NCBITaxon:4072	leaf	PO	PO:0025034		Sample collection	TDW-6h-2		control			6	hour	UO	UO:0000032	replicate
Capsicum annuum leaf infected by pathogen	Capsicum annuum	NCBITAXON	NCBITaxon:4072	leaf	PO	PO:0025034		Sample collection	TDW-6h-3		control			6	hour	UO	UO:0000032	replicate
Capsicum annuum leaf infected by pathogen	Capsicum annuum	NCBITAXON	NCBITaxon:4072	leaf	PO	PO:0025034		Sample collection	TDW-12h-1		control			12	hour	UO	UO:0000032	replicate
Capsicum annuum leaf infected by pathogen	Capsicum annuum	NCBITAXON	NCBITaxon:4072	leaf	PO	PO:0025034		Sample collection	TDW-12h-2		control			12	hour	UO	UO:0000032	replicate
Capsicum annuum leaf infected by pathogen	Capsicum annuum	NCBITAXON	NCBITaxon:4072	leaf	PO	PO:0025034		Sample collection	TDW-12h-3		control			12	hour	UO	UO:0000032	replicate
Capsicum annuum leaf infected by pathogen	Capsicum annuum	NCBITAXON	NCBITaxon:4072	leaf	PO	PO:0025034		Sample collection	TDW-1D-1		control			24	hour	UO	UO:0000032	replicate
Capsicum annuum leaf infected by pathogen	Capsicum annuum	NCBITAXON	NCBITaxon:4072	leaf	PO	PO:0025034		Sample collection	TDW-1D-2		control			24	hour	UO	UO:0000032	replicate
Capsicum annuum leaf infected by pathogen	Capsicum annuum	NCBITAXON	NCBITaxon:4072	leaf	PO	PO:0025034		Sample collection	TDW-1D-3		control			24	hour	UO	UO:0000032	replicate
Capsicum annuum leaf infected by pathogen	Capsicum annuum	NCBITAXON	NCBITaxon:4072	leaf	PO	PO:0025034		Sample collection	TDW-2D-1		control			48	hour	UO	UO:0000032	replicate
Capsicum annuum leaf infected by pathogen	Capsicum annuum	NCBITAXON	NCBITaxon:4072	leaf	PO	PO:0025034		Sample collection	TDW-2D-2		control			48	hour	UO	UO:0000032	replicate
Capsicum annuum leaf infected by pathogen	Capsicum annuum	NCBITAXON	NCBITaxon:4072	leaf	PO	PO:0025034		Sample collection	TDW-2D-3		control			48	hour	UO	UO:0000032	replicate
Capsicum annuum leaf infected by pathogen	Capsicum annuum	NCBITAXON	NCBITaxon:4072	leaf	PO	PO:0025034		Sample collection	TDW-3.5D-1		control			84	hour	UO	UO:0000032	replicate
Capsicum annuum leaf infected by pathogen	Capsicum annuum	NCBITAXON	NCBITaxon:4072	leaf	PO	PO:0025034		Sample collection	TDW-3.5D-2		control			84	hour	UO	UO:0000032	replicate
Capsicum annuum leaf infected by pathogen	Capsicum annuum	NCBITAXON	NCBITaxon:4072	leaf	PO	PO:0025034		Sample collection	TDW-3.5D-3		control			84	hour	UO	UO:0000032	replicate
Capsicum annuum leaf infected by pathogen	Capsicum annuum	NCBITAXON	NCBITaxon:4072	leaf	PO	PO:0025034		Sample collection	TDW-5D-1		control			120	hour	UO	UO:0000032	replicate
Capsicum annuum leaf infected by pathogen	Capsicum annuum	NCBITAXON	NCBITaxon:4072	leaf	PO	PO:0025034		Sample collection	TDW-5D-2		control			120	hour	UO	UO:0000032	replicate
Capsicum annuum leaf infected by pathogen	Capsicum annuum	NCBITAXON	NCBITaxon:4072	leaf	PO	PO:0025034		Sample collection	TDW-5D-3		control			120	hour	UO	UO:0000032	replicate
Capsicum annuum leaf infected by pathogen	Capsicum annuum	NCBITAXON	NCBITaxon:4072	leaf	PO	PO:0025034		Sample collection	Pi-0h-1		Phytophthora infestans	NCBITAXON	NCBITaxon:4787	0	hour	UO	UO:0000032	replicate
Capsicum annuum leaf infected by pathogen	Capsicum annuum	NCBITAXON	NCBITaxon:4072	leaf	PO	PO:0025034		Sample collection	Pi-0h-2		Phytophthora infestans	NCBITAXON	NCBITaxon:4787	0	hour	UO	UO:0000032	replicate
Capsicum annuum leaf infected by pathogen	Capsicum annuum	NCBITAXON	NCBITaxon:4072	leaf	PO	PO:0025034		Sample collection	Pi-0h-3		Phytophthora infestans	NCBITAXON	NCBITaxon:4787	0	hour	UO	UO:0000032	replicate
Capsicum annuum leaf infected by pathogen	Capsicum annuum	NCBITAXON	NCBITaxon:4072	leaf	PO	PO:0025034		Sample collection	Pi-6h-1		Phytophthora infestans	NCBITAXON	NCBITaxon:4787	6	hour	UO	UO:0000032	replicate
Capsicum annuum leaf infected by pathogen	Capsicum annuum	NCBITAXON	NCBITaxon:4072	leaf	PO	PO:0025034		Sample collection	Pi-6h-2		Phytophthora infestans	NCBITAXON	NCBITaxon:4787	6	hour	UO	UO:0000032	replicate
Capsicum annuum leaf infected by pathogen	Capsicum annuum	NCBITAXON	NCBITaxon:4072	leaf	PO	PO:0025034		Sample collection	Pi-6h-3		Phytophthora infestans	NCBITAXON	NCBITaxon:4787	6	hour	UO	UO:0000032	replicate
Capsicum annuum leaf infected by pathogen	Capsicum annuum	NCBITAXON	NCBITaxon:4072	leaf	PO	PO:0025034		Sample collection	Pi-12h-1		Phytophthora infestans	NCBITAXON	NCBITaxon:4787	12	hour	UO	UO:0000032	replicate
Capsicum annuum leaf infected by pathogen	Capsicum annuum	NCBITAXON	NCBITaxon:4072	leaf	PO	PO:0025034		Sample collection	Pi-12h-2		Phytophthora infestans	NCBITAXON	NCBITaxon:4787	12	hour	UO	UO:0000032	replicate
Capsicum annuum leaf infected by pathogen	Capsicum annuum	NCBITAXON	NCBITaxon:4072	leaf	PO	PO:0025034		Sample collection	Pi-12h-3		Phytophthora infestans	NCBITAXON	NCBITaxon:4787	12	hour	UO	UO:0000032	replicate
Capsicum annuum leaf infected by pathogen	Capsicum annuum	NCBITAXON	NCBITaxon:4072	leaf	PO	PO:0025034		Sample collection	Pi-1D-1		Phytophthora infestans	NCBITAXON	NCBITaxon:4787	24	hour	UO	UO:0000032	replicate
Capsicum annuum leaf infected by pathogen	Capsicum annuum	NCBITAXON	NCBITaxon:4072	leaf	PO	PO:0025034		Sample collection	Pi-1D-2		Phytophthora infestans	NCBITAXON	NCBITaxon:4787	24	hour	UO	UO:0000032	replicate
Capsicum annuum leaf infected by pathogen	Capsicum annuum	NCBITAXON	NCBITaxon:4072	leaf	PO	PO:0025034		Sample collection	Pi-1D-3		Phytophthora infestans	NCBITAXON	NCBITaxon:4787	24	hour	UO	UO:0000032	replicate
Capsicum annuum leaf infected by pathogen	Capsicum annuum	NCBITAXON	NCBITaxon:4072	leaf	PO	PO:0025034		Sample collection	Pi-2D-1		Phytophthora infestans	NCBITAXON	NCBITaxon:4787	48	hour	UO	UO:0000032	replicate
Capsicum annuum leaf infected by pathogen	Capsicum annuum	NCBITAXON	NCBITaxon:4072	leaf	PO	PO:0025034		Sample collection	Pi-2D-2		Phytophthora infestans	NCBITAXON	NCBITaxon:4787	48	hour	UO	UO:0000032	replicate
Capsicum annuum leaf infected by pathogen	Capsicum annuum	NCBITAXON	NCBITaxon:4072	leaf	PO	PO:0025034		Sample collection	Pi-2D-3		Phytophthora infestans	NCBITAXON	NCBITaxon:4787	48	hour	UO	UO:0000032	replicate
Capsicum annuum leaf infected by pathogen	Capsicum annuum	NCBITAXON	NCBITaxon:4072	leaf	PO	PO:0025034		Sample collection	Pi-3.5D-1		Phytophthora infestans	NCBITAXON	NCBITaxon:4787	84	hour	UO	UO:0000032	replicate
Capsicum annuum leaf infected by pathogen	Capsicum annuum	NCBITAXON	NCBITaxon:4072	leaf	PO	PO:0025034		Sample collection	Pi-3.5D-2		Phytophthora infestans	NCBITAXON	NCBITaxon:4787	84	hour	UO	UO:0000032	replicate
Capsicum annuum leaf infected by pathogen	Capsicum annuum	NCBITAXON	NCBITaxon:4072	leaf	PO	PO:0025034		Sample collection	Pi-3.5D-3		Phytophthora infestans	NCBITAXON	NCBITaxon:4787	84	hour	UO	UO:0000032	replicate
Capsicum annuum leaf infected by pathogen	Capsicum annuum	NCBITAXON	NCBITaxon:4072	leaf	PO	PO:0025034		Sample collection	Pi-5D-1		Phytophthora infestans	NCBITAXON	NCBITaxon:4787	120	hour	UO	UO:0000032	replicate
Capsicum annuum leaf infected by pathogen	Capsicum annuum	NCBITAXON	NCBITaxon:4072	leaf	PO	PO:0025034		Sample collection	Pi-5D-2		Phytophthora infestans	NCBITAXON	NCBITaxon:4787	120	hour	UO	UO:0000032	replicate
Capsicum annuum leaf infected by pathogen	Capsicum annuum	NCBITAXON	NCBITaxon:4072	leaf	PO	PO:0025034		Sample collection	Pi-5D-3		Phytophthora infestans	NCBITAXON	NCBITaxon:4787	120	hour	UO	UO:0000032	replicate
Capsicum annuum leaf infected by pathogen	Capsicum annuum	NCBITAXON	NCBITaxon:4072	leaf	PO	PO:0025034		Sample collection	Mock-0h-1		control			0	hour	UO	UO:0000032	replicate
Capsicum annuum leaf infected by pathogen	Capsicum annuum	NCBITAXON	NCBITaxon:4072	leaf	PO	PO:0025034		Sample collection	Mock-0h-2		control			0	hour	UO	UO:0000032	replicate
Capsicum annuum leaf infected by pathogen	Capsicum annuum	NCBITAXON	NCBITaxon:4072	leaf	PO	PO:0025034		Sample collection	Mock-0h-3		control			0	hour	UO	UO:0000032	replicate
Capsicum annuum leaf infected by pathogen	Capsicum annuum	NCBITAXON	NCBITaxon:4072	leaf	PO	PO:0025034		Sample collection	Mock-30m-1		control			0.5	hour	UO	UO:0000032	replicate
Capsicum annuum leaf infected by pathogen	Capsicum annuum	NCBITAXON	NCBITaxon:4072	leaf	PO	PO:0025034		Sample collection	Mock-30m-2		control			0.5	hour	UO	UO:0000032	replicate
Capsicum annuum leaf infected by pathogen	Capsicum annuum	NCBITAXON	NCBITaxon:4072	leaf	PO	PO:0025034		Sample collection	Mock-30m-3		control			0.5	hour	UO	UO:0000032	replicate
Capsicum annuum leaf infected by pathogen	Capsicum annuum	NCBITAXON	NCBITaxon:4072	leaf	PO	PO:0025034		Sample collection	Mock-4h-1		control			4	hour	UO	UO:0000032	replicate
Capsicum annuum leaf infected by pathogen	Capsicum annuum	NCBITAXON	NCBITaxon:4072	leaf	PO	PO:0025034		Sample collection	Mock-4h-2		control			4	hour	UO	UO:0000032	replicate
Capsicum annuum leaf infected by pathogen	Capsicum annuum	NCBITAXON	NCBITaxon:4072	leaf	PO	PO:0025034		Sample collection	Mock-4h-3		control			4	hour	UO	UO:0000032	replicate
Capsicum annuum leaf infected by pathogen	Capsicum annuum	NCBITAXON	NCBITaxon:4072	leaf	PO	PO:0025034		Sample collection	Mock-1D-1		control			24	hour	UO	UO:0000032	replicate
Capsicum annuum leaf infected by pathogen	Capsicum annuum	NCBITAXON	NCBITaxon:4072	leaf	PO	PO:0025034		Sample collection	Mock-1D-2		control			24	hour	UO	UO:0000032	replicate
Capsicum annuum leaf infected by pathogen	Capsicum annuum	NCBITAXON	NCBITaxon:4072	leaf	PO	PO:0025034		Sample collection	Mock-1D-3		control			24	hour	UO	UO:0000032	replicate
Capsicum annuum leaf infected by pathogen	Capsicum annuum	NCBITAXON	NCBITaxon:4072	leaf	PO	PO:0025034		Sample collection	Mock-2D-1		control			48	hour	UO	UO:0000032	replicate
Capsicum annuum leaf infected by pathogen	Capsicum annuum	NCBITAXON	NCBITaxon:4072	leaf	PO	PO:0025034		Sample collection	Mock-2D-2		control			48	hour	UO	UO:0000032	replicate
Capsicum annuum leaf infected by pathogen	Capsicum annuum	NCBITAXON	NCBITaxon:4072	leaf	PO	PO:0025034		Sample collection	Mock-2D-3		control			48	hour	UO	UO:0000032	replicate
Capsicum annuum leaf infected by pathogen	Capsicum annuum	NCBITAXON	NCBITaxon:4072	leaf	PO	PO:0025034		Sample collection	Mock-3D-1		control			72	hour	UO	UO:0000032	replicate
Capsicum annuum leaf infected by pathogen	Capsicum annuum	NCBITAXON	NCBITaxon:4072	leaf	PO	PO:0025034		Sample collection	Mock-3D-2		control			72	hour	UO	UO:0000032	replicate
Capsicum annuum leaf infected by pathogen	Capsicum annuum	NCBITAXON	NCBITaxon:4072	leaf	PO	PO:0025034		Sample collection	Mock-3D-3		control			72	hour	UO	UO:0000032	replicate
Capsicum annuum leaf infected by pathogen	Capsicum annuum	NCBITAXON	NCBITaxon:4072	leaf	PO	PO:0025034		Sample collection	Mock-Up-1		control			"Systemic
 leaves"				replicate
Capsicum annuum leaf infected by pathogen	Capsicum annuum	NCBITAXON	NCBITaxon:4072	leaf	PO	PO:0025034		Sample collection	Mock-Up-2		control			"Systemic
 leaves"				replicate
Capsicum annuum leaf infected by pathogen	Capsicum annuum	NCBITAXON	NCBITaxon:4072	leaf	PO	PO:0025034		Sample collection	PepMov-30m-1		Pepper mottle virus	NCBITAXON	NCBITaxon:12209	0.5	hour	UO	UO:0000032	replicate
Capsicum annuum leaf infected by pathogen	Capsicum annuum	NCBITAXON	NCBITaxon:4072	leaf	PO	PO:0025034		Sample collection	PepMov-30m-2		Pepper mottle virus	NCBITAXON	NCBITaxon:12209	0.5	hour	UO	UO:0000032	replicate
Capsicum annuum leaf infected by pathogen	Capsicum annuum	NCBITAXON	NCBITaxon:4072	leaf	PO	PO:0025034		Sample collection	PepMov-30m-3		Pepper mottle virus	NCBITAXON	NCBITaxon:12209	0.5	hour	UO	UO:0000032	replicate
Capsicum annuum leaf infected by pathogen	Capsicum annuum	NCBITAXON	NCBITaxon:4072	leaf	PO	PO:0025034		Sample collection	PepMov-4h-1		Pepper mottle virus	NCBITAXON	NCBITaxon:12209	4	hour	UO	UO:0000032	replicate
Capsicum annuum leaf infected by pathogen	Capsicum annuum	NCBITAXON	NCBITaxon:4072	leaf	PO	PO:0025034		Sample collection	PepMov-4h-2		Pepper mottle virus	NCBITAXON	NCBITaxon:12209	4	hour	UO	UO:0000032	replicate
Capsicum annuum leaf infected by pathogen	Capsicum annuum	NCBITAXON	NCBITaxon:4072	leaf	PO	PO:0025034		Sample collection	PepMov-4h-3		Pepper mottle virus	NCBITAXON	NCBITaxon:12209	4	hour	UO	UO:0000032	replicate
Capsicum annuum leaf infected by pathogen	Capsicum annuum	NCBITAXON	NCBITaxon:4072	leaf	PO	PO:0025034		Sample collection	PepMov-1D-1		Pepper mottle virus	NCBITAXON	NCBITaxon:12209	24	hour	UO	UO:0000032	replicate
Capsicum annuum leaf infected by pathogen	Capsicum annuum	NCBITAXON	NCBITaxon:4072	leaf	PO	PO:0025034		Sample collection	PepMov-1D-2		Pepper mottle virus	NCBITAXON	NCBITaxon:12209	24	hour	UO	UO:0000032	replicate
Capsicum annuum leaf infected by pathogen	Capsicum annuum	NCBITAXON	NCBITaxon:4072	leaf	PO	PO:0025034		Sample collection	PepMov-1D-3		Pepper mottle virus	NCBITAXON	NCBITaxon:12209	24	hour	UO	UO:0000032	replicate
Capsicum annuum leaf infected by pathogen	Capsicum annuum	NCBITAXON	NCBITaxon:4072	leaf	PO	PO:0025034		Sample collection	PepMov-2D-1		Pepper mottle virus	NCBITAXON	NCBITaxon:12209	48	hour	UO	UO:0000032	replicate
Capsicum annuum leaf infected by pathogen	Capsicum annuum	NCBITAXON	NCBITaxon:4072	leaf	PO	PO:0025034		Sample collection	PepMov-2D-2		Pepper mottle virus	NCBITAXON	NCBITaxon:12209	48	hour	UO	UO:0000032	replicate
Capsicum annuum leaf infected by pathogen	Capsicum annuum	NCBITAXON	NCBITaxon:4072	leaf	PO	PO:0025034		Sample collection	PepMov-2D-3		Pepper mottle virus	NCBITAXON	NCBITaxon:12209	48	hour	UO	UO:0000032	replicate
Capsicum annuum leaf infected by pathogen	Capsicum annuum	NCBITAXON	NCBITaxon:4072	leaf	PO	PO:0025034		Sample collection	PepMov-3D-1		Pepper mottle virus	NCBITAXON	NCBITaxon:12209	72	hour	UO	UO:0000032	replicate
Capsicum annuum leaf infected by pathogen	Capsicum annuum	NCBITAXON	NCBITaxon:4072	leaf	PO	PO:0025034		Sample collection	PepMov-3D-2		Pepper mottle virus	NCBITAXON	NCBITaxon:12209	72	hour	UO	UO:0000032	replicate
Capsicum annuum leaf infected by pathogen	Capsicum annuum	NCBITAXON	NCBITaxon:4072	leaf	PO	PO:0025034		Sample collection	PepMov-3D-3		Pepper mottle virus	NCBITAXON	NCBITaxon:12209	72	hour	UO	UO:0000032	replicate
Capsicum annuum leaf infected by pathogen	Capsicum annuum	NCBITAXON	NCBITaxon:4072	leaf	PO	PO:0025034		Sample collection	PepMov-Up-1		Pepper mottle virus	NCBITAXON	NCBITaxon:12209	"Systemic
 leaves"				replicate
Capsicum annuum leaf infected by pathogen	Capsicum annuum	NCBITAXON	NCBITaxon:4072	leaf	PO	PO:0025034		Sample collection	TMV-P0-30m-1		Tobacco mosaic virus	NCBITAXON	NCBITaxon:12242	0.5	hour	UO	UO:0000032	replicate
Capsicum annuum leaf infected by pathogen	Capsicum annuum	NCBITAXON	NCBITaxon:4072	leaf	PO	PO:0025034		Sample collection	TMV-P0-30m-2		Tobacco mosaic virus	NCBITAXON	NCBITaxon:12242	0.5	hour	UO	UO:0000032	replicate
Capsicum annuum leaf infected by pathogen	Capsicum annuum	NCBITAXON	NCBITaxon:4072	leaf	PO	PO:0025034		Sample collection	TMV-P0-30m-3		Tobacco mosaic virus	NCBITAXON	NCBITaxon:12242	0.5	hour	UO	UO:0000032	replicate
Capsicum annuum leaf infected by pathogen	Capsicum annuum	NCBITAXON	NCBITaxon:4072	leaf	PO	PO:0025034		Sample collection	TMV-P0-4h-1		Tobacco mosaic virus	NCBITAXON	NCBITaxon:12242	4	hour	UO	UO:0000032	replicate
Capsicum annuum leaf infected by pathogen	Capsicum annuum	NCBITAXON	NCBITaxon:4072	leaf	PO	PO:0025034		Sample collection	TMV-P0-4h-2		Tobacco mosaic virus	NCBITAXON	NCBITaxon:12242	4	hour	UO	UO:0000032	replicate
Capsicum annuum leaf infected by pathogen	Capsicum annuum	NCBITAXON	NCBITaxon:4072	leaf	PO	PO:0025034		Sample collection	TMV-P0-4h-3		Tobacco mosaic virus	NCBITAXON	NCBITaxon:12242	4	hour	UO	UO:0000032	replicate
Capsicum annuum leaf infected by pathogen	Capsicum annuum	NCBITAXON	NCBITaxon:4072	leaf	PO	PO:0025034		Sample collection	TMV-P0-1D-1		Tobacco mosaic virus	NCBITAXON	NCBITaxon:12242	24	hour	UO	UO:0000032	replicate
Capsicum annuum leaf infected by pathogen	Capsicum annuum	NCBITAXON	NCBITaxon:4072	leaf	PO	PO:0025034		Sample collection	TMV-P0-1D-2		Tobacco mosaic virus	NCBITAXON	NCBITaxon:12242	24	hour	UO	UO:0000032	replicate
Capsicum annuum leaf infected by pathogen	Capsicum annuum	NCBITAXON	NCBITaxon:4072	leaf	PO	PO:0025034		Sample collection	TMV-P0-1D-3		Tobacco mosaic virus	NCBITAXON	NCBITaxon:12242	24	hour	UO	UO:0000032	replicate
Capsicum annuum leaf infected by pathogen	Capsicum annuum	NCBITAXON	NCBITaxon:4072	leaf	PO	PO:0025034		Sample collection	TMV-P0-2D-1		Tobacco mosaic virus	NCBITAXON	NCBITaxon:12242	48	hour	UO	UO:0000032	replicate
Capsicum annuum leaf infected by pathogen	Capsicum annuum	NCBITAXON	NCBITaxon:4072	leaf	PO	PO:0025034		Sample collection	TMV-P0-2D-2		Tobacco mosaic virus	NCBITAXON	NCBITaxon:12242	48	hour	UO	UO:0000032	replicate
Capsicum annuum leaf infected by pathogen	Capsicum annuum	NCBITAXON	NCBITaxon:4072	leaf	PO	PO:0025034		Sample collection	TMV-P0-2D-3		Tobacco mosaic virus	NCBITAXON	NCBITaxon:12242	48	hour	UO	UO:0000032	replicate
Capsicum annuum leaf infected by pathogen	Capsicum annuum	NCBITAXON	NCBITaxon:4072	leaf	PO	PO:0025034		Sample collection	TMV-P0-3D-1		Tobacco mosaic virus	NCBITAXON	NCBITaxon:12242	72	hour	UO	UO:0000032	replicate
Capsicum annuum leaf infected by pathogen	Capsicum annuum	NCBITAXON	NCBITaxon:4072	leaf	PO	PO:0025034		Sample collection	TMV-P0-3D-2		Tobacco mosaic virus	NCBITAXON	NCBITaxon:12242	72	hour	UO	UO:0000032	replicate
Capsicum annuum leaf infected by pathogen	Capsicum annuum	NCBITAXON	NCBITaxon:4072	leaf	PO	PO:0025034		Sample collection	TMV-P0-3D-3		Tobacco mosaic virus	NCBITAXON	NCBITaxon:12242	72	hour	UO	UO:0000032	replicate
Capsicum annuum leaf infected by pathogen	Capsicum annuum	NCBITAXON	NCBITaxon:4072	leaf	PO	PO:0025034		Sample collection	TMV-P0-Up-1		Tobacco mosaic virus	NCBITAXON	NCBITaxon:12242	"Systemic
 leaves"				replicate
Capsicum annuum leaf infected by pathogen	Capsicum annuum	NCBITAXON	NCBITaxon:4072	leaf	PO	PO:0025034		Sample collection	TMV-P0-Up-2		Tobacco mosaic virus	NCBITAXON	NCBITaxon:12242	"Systemic
 leaves"				replicate
Capsicum annuum leaf infected by pathogen	Capsicum annuum	NCBITAXON	NCBITaxon:4072	leaf	PO	PO:0025034		Sample collection	TMV-P0-Up-3		Tobacco mosaic virus	NCBITAXON	NCBITaxon:12242	"Systemic
 leaves"				replicate
