# Supplementary material for: Global gene expression profiling for fruit organs and pathogen infections in the pepper, Capsicum annuum L
Source: Sci Data. 2018 Jun 5;5:180103. doi: 10.1038/sdata.2018.103 (PMC5987667; doi:10.1038/sdata.2018.103)
Supplement: Supplementary file 1 [file sdata2018103-isa1.zip › a_assay_Choi.txt]

Sample Name	Protocol REF	Parameter Value[instrument]	Parameter Value[manufacturer]	Protocol REF	Assay Name	Raw Data File	Comment[Data Repository]	Comment[Data Record Accession]	Comment[Data Record URI]	Protocol REF	Derived Data File	Comment[Data Repository]	Comment[Data Record Accession]	Comment[Data Record URI]	Factor Value[replicate]
PL1-1	Transcriptome data generation	HiSeq 2000	Illumina	Pre-processing and quantification	PL1-1_sequencing	SRX3235261	NCBI Sequence Read Archive	SRP119199	http://identifiers.org/ncbi/insdc.sra:SRP119199	Principal component analysis (PCA)	rpkm_values_and_functional_description.xlsx	figshare	doi:10.6084/m9.figshare.c.4070300	https://doi.org/10.6084/m9.figshare.c.4070300	1
PL1-2	Transcriptome data generation	HiSeq 2000	Illumina	Pre-processing and quantification	PL1-2_sequencing	SRX3235262	NCBI Sequence Read Archive	SRP119199	http://identifiers.org/ncbi/insdc.sra:SRP119199	Principal component analysis (PCA)	rpkm_values_and_functional_description.xlsx	figshare	doi:10.6084/m9.figshare.c.4070300	https://doi.org/10.6084/m9.figshare.c.4070300	2
PL1-3	Transcriptome data generation	HiSeq 2000	Illumina	Pre-processing and quantification	PL1-3_sequencing	SRX3235263	NCBI Sequence Read Archive	SRP119199	http://identifiers.org/ncbi/insdc.sra:SRP119199	Principal component analysis (PCA)	rpkm_values_and_functional_description.xlsx	figshare	doi:10.6084/m9.figshare.c.4070300	https://doi.org/10.6084/m9.figshare.c.4070300	3
PL2-1	Transcriptome data generation	HiSeq 2000	Illumina	Pre-processing and quantification	PL2-1_sequencing	SRX3235264	NCBI Sequence Read Archive	SRP119199	http://identifiers.org/ncbi/insdc.sra:SRP119199	Principal component analysis (PCA)	rpkm_values_and_functional_description.xlsx	figshare	doi:10.6084/m9.figshare.c.4070300	https://doi.org/10.6084/m9.figshare.c.4070300	1
PL2-2	Transcriptome data generation	HiSeq 2000	Illumina	Pre-processing and quantification	PL2-2_sequencing	SRX3235265	NCBI Sequence Read Archive	SRP119199	http://identifiers.org/ncbi/insdc.sra:SRP119199	Principal component analysis (PCA)	rpkm_values_and_functional_description.xlsx	figshare	doi:10.6084/m9.figshare.c.4070300	https://doi.org/10.6084/m9.figshare.c.4070300	2
PL2-3	Transcriptome data generation	HiSeq 2000	Illumina	Pre-processing and quantification	PL2-3_sequencing	SRX3235266	NCBI Sequence Read Archive	SRP119199	http://identifiers.org/ncbi/insdc.sra:SRP119199	Principal component analysis (PCA)	rpkm_values_and_functional_description.xlsx	figshare	doi:10.6084/m9.figshare.c.4070300	https://doi.org/10.6084/m9.figshare.c.4070300	3
PL3-1	Transcriptome data generation	HiSeq 2000	Illumina	Pre-processing and quantification	PL3-1_sequencing	SRX3235267	NCBI Sequence Read Archive	SRP119199	http://identifiers.org/ncbi/insdc.sra:SRP119199	Principal component analysis (PCA)	rpkm_values_and_functional_description.xlsx	figshare	doi:10.6084/m9.figshare.c.4070300	https://doi.org/10.6084/m9.figshare.c.4070300	1
PL3-2	Transcriptome data generation	HiSeq 2000	Illumina	Pre-processing and quantification	PL3-2_sequencing	SRX3235268	NCBI Sequence Read Archive	SRP119199	http://identifiers.org/ncbi/insdc.sra:SRP119199	Principal component analysis (PCA)	rpkm_values_and_functional_description.xlsx	figshare	doi:10.6084/m9.figshare.c.4070300	https://doi.org/10.6084/m9.figshare.c.4070300	2
PL3-3	Transcriptome data generation	HiSeq 2000	Illumina	Pre-processing and quantification	PL3-3_sequencing	SRX3235269	NCBI Sequence Read Archive	SRP119199	http://identifiers.org/ncbi/insdc.sra:SRP119199	Principal component analysis (PCA)	rpkm_values_and_functional_description.xlsx	figshare	doi:10.6084/m9.figshare.c.4070300	https://doi.org/10.6084/m9.figshare.c.4070300	3
PLMG-1	Transcriptome data generation	HiSeq 2000	Illumina	Pre-processing and quantification	PLMG-1_sequencing	SRX3235270	NCBI Sequence Read Archive	SRP119199	http://identifiers.org/ncbi/insdc.sra:SRP119199	Principal component analysis (PCA)	rpkm_values_and_functional_description.xlsx	figshare	doi:10.6084/m9.figshare.c.4070300	https://doi.org/10.6084/m9.figshare.c.4070300	1
PLMG-2	Transcriptome data generation	HiSeq 2000	Illumina	Pre-processing and quantification	PLMG-2_sequencing	SRX3235341	NCBI Sequence Read Archive	SRP119199	http://identifiers.org/ncbi/insdc.sra:SRP119199	Principal component analysis (PCA)	rpkm_values_and_functional_description.xlsx	figshare	doi:10.6084/m9.figshare.c.4070300	https://doi.org/10.6084/m9.figshare.c.4070300	2
PLMG-3	Transcriptome data generation	HiSeq 2000	Illumina	Pre-processing and quantification	PLMG-3_sequencing	SRX3235342	NCBI Sequence Read Archive	SRP119199	http://identifiers.org/ncbi/insdc.sra:SRP119199	Principal component analysis (PCA)	rpkm_values_and_functional_description.xlsx	figshare	doi:10.6084/m9.figshare.c.4070300	https://doi.org/10.6084/m9.figshare.c.4070300	3
PLB-1	Transcriptome data generation	HiSeq 2000	Illumina	Pre-processing and quantification	PLB-1_sequencing	SRX3235339	NCBI Sequence Read Archive	SRP119199	http://identifiers.org/ncbi/insdc.sra:SRP119199	Principal component analysis (PCA)	rpkm_values_and_functional_description.xlsx	figshare	doi:10.6084/m9.figshare.c.4070300	https://doi.org/10.6084/m9.figshare.c.4070300	1
PLB-2	Transcriptome data generation	HiSeq 2000	Illumina	Pre-processing and quantification	PLB-2_sequencing	SRX3235340	NCBI Sequence Read Archive	SRP119199	http://identifiers.org/ncbi/insdc.sra:SRP119199	Principal component analysis (PCA)	rpkm_values_and_functional_description.xlsx	figshare	doi:10.6084/m9.figshare.c.4070300	https://doi.org/10.6084/m9.figshare.c.4070300	2
PLB-3	Transcriptome data generation	HiSeq 2000	Illumina	Pre-processing and quantification	PLB-3_sequencing	SRX3235345	NCBI Sequence Read Archive	SRP119199	http://identifiers.org/ncbi/insdc.sra:SRP119199	Principal component analysis (PCA)	rpkm_values_and_functional_description.xlsx	figshare	doi:10.6084/m9.figshare.c.4070300	https://doi.org/10.6084/m9.figshare.c.4070300	3
PLB5-1	Transcriptome data generation	HiSeq 2000	Illumina	Pre-processing and quantification	PLB5-1_sequencing	SRX3235346	NCBI Sequence Read Archive	SRP119199	http://identifiers.org/ncbi/insdc.sra:SRP119199	Principal component analysis (PCA)	rpkm_values_and_functional_description.xlsx	figshare	doi:10.6084/m9.figshare.c.4070300	https://doi.org/10.6084/m9.figshare.c.4070300	1
PLB5-2	Transcriptome data generation	HiSeq 2000	Illumina	Pre-processing and quantification	PLB5-2_sequencing	SRX3235343	NCBI Sequence Read Archive	SRP119199	http://identifiers.org/ncbi/insdc.sra:SRP119199	Principal component analysis (PCA)	rpkm_values_and_functional_description.xlsx	figshare	doi:10.6084/m9.figshare.c.4070300	https://doi.org/10.6084/m9.figshare.c.4070300	2
PLB5-3	Transcriptome data generation	HiSeq 2000	Illumina	Pre-processing and quantification	PLB5-3_sequencing	SRX3235344	NCBI Sequence Read Archive	SRP119199	http://identifiers.org/ncbi/insdc.sra:SRP119199	Principal component analysis (PCA)	rpkm_values_and_functional_description.xlsx	figshare	doi:10.6084/m9.figshare.c.4070300	https://doi.org/10.6084/m9.figshare.c.4070300	3
PLB10-1	Transcriptome data generation	HiSeq 2000	Illumina	Pre-processing and quantification	PLB10-1_sequencing	SRX3235337	NCBI Sequence Read Archive	SRP119199	http://identifiers.org/ncbi/insdc.sra:SRP119199	Principal component analysis (PCA)	rpkm_values_and_functional_description.xlsx	figshare	doi:10.6084/m9.figshare.c.4070300	https://doi.org/10.6084/m9.figshare.c.4070300	1
PLB10-2	Transcriptome data generation	HiSeq 2000	Illumina	Pre-processing and quantification	PLB10-2_sequencing	SRX3235338	NCBI Sequence Read Archive	SRP119199	http://identifiers.org/ncbi/insdc.sra:SRP119199	Principal component analysis (PCA)	rpkm_values_and_functional_description.xlsx	figshare	doi:10.6084/m9.figshare.c.4070300	https://doi.org/10.6084/m9.figshare.c.4070300	2
PLB10-3	Transcriptome data generation	HiSeq 2000	Illumina	Pre-processing and quantification	PLB10-3_sequencing	SRX3235354	NCBI Sequence Read Archive	SRP119199	http://identifiers.org/ncbi/insdc.sra:SRP119199	Principal component analysis (PCA)	rpkm_values_and_functional_description.xlsx	figshare	doi:10.6084/m9.figshare.c.4070300	https://doi.org/10.6084/m9.figshare.c.4070300	3
PR1-1	Transcriptome data generation	HiSeq 2000	Illumina	Pre-processing and quantification	PR1-1_sequencing	SRX3235353	NCBI Sequence Read Archive	SRP119199	http://identifiers.org/ncbi/insdc.sra:SRP119199	Principal component analysis (PCA)	rpkm_values_and_functional_description.xlsx	figshare	doi:10.6084/m9.figshare.c.4070300	https://doi.org/10.6084/m9.figshare.c.4070300	1
PR1-2	Transcriptome data generation	HiSeq 2000	Illumina	Pre-processing and quantification	PR1-2_sequencing	SRX3235352	NCBI Sequence Read Archive	SRP119199	http://identifiers.org/ncbi/insdc.sra:SRP119199	Principal component analysis (PCA)	rpkm_values_and_functional_description.xlsx	figshare	doi:10.6084/m9.figshare.c.4070300	https://doi.org/10.6084/m9.figshare.c.4070300	2
PR1-3	Transcriptome data generation	HiSeq 2000	Illumina	Pre-processing and quantification	PR1-3_sequencing	SRX3235351	NCBI Sequence Read Archive	SRP119199	http://identifiers.org/ncbi/insdc.sra:SRP119199	Principal component analysis (PCA)	rpkm_values_and_functional_description.xlsx	figshare	doi:10.6084/m9.figshare.c.4070300	https://doi.org/10.6084/m9.figshare.c.4070300	3
PR2-1	Transcriptome data generation	HiSeq 2000	Illumina	Pre-processing and quantification	PR2-1_sequencing	SRX3235350	NCBI Sequence Read Archive	SRP119199	http://identifiers.org/ncbi/insdc.sra:SRP119199	Principal component analysis (PCA)	rpkm_values_and_functional_description.xlsx	figshare	doi:10.6084/m9.figshare.c.4070300	https://doi.org/10.6084/m9.figshare.c.4070300	1
PR2-2	Transcriptome data generation	HiSeq 2000	Illumina	Pre-processing and quantification	PR2-2_sequencing	SRX3235349	NCBI Sequence Read Archive	SRP119199	http://identifiers.org/ncbi/insdc.sra:SRP119199	Principal component analysis (PCA)	rpkm_values_and_functional_description.xlsx	figshare	doi:10.6084/m9.figshare.c.4070300	https://doi.org/10.6084/m9.figshare.c.4070300	2
PR2-3	Transcriptome data generation	HiSeq 2000	Illumina	Pre-processing and quantification	PR2-3_sequencing	SRX3235348	NCBI Sequence Read Archive	SRP119199	http://identifiers.org/ncbi/insdc.sra:SRP119199	Principal component analysis (PCA)	rpkm_values_and_functional_description.xlsx	figshare	doi:10.6084/m9.figshare.c.4070300	https://doi.org/10.6084/m9.figshare.c.4070300	3
PR3-1	Transcriptome data generation	HiSeq 2000	Illumina	Pre-processing and quantification	PR3-1_sequencing	SRX3235347	NCBI Sequence Read Archive	SRP119199	http://identifiers.org/ncbi/insdc.sra:SRP119199	Principal component analysis (PCA)	rpkm_values_and_functional_description.xlsx	figshare	doi:10.6084/m9.figshare.c.4070300	https://doi.org/10.6084/m9.figshare.c.4070300	1
PR3-2	Transcriptome data generation	HiSeq 2000	Illumina	Pre-processing and quantification	PR3-2_sequencing	SRX3235356	NCBI Sequence Read Archive	SRP119199	http://identifiers.org/ncbi/insdc.sra:SRP119199	Principal component analysis (PCA)	rpkm_values_and_functional_description.xlsx	figshare	doi:10.6084/m9.figshare.c.4070300	https://doi.org/10.6084/m9.figshare.c.4070300	2
PR3-3	Transcriptome data generation	HiSeq 2000	Illumina	Pre-processing and quantification	PR3-3_sequencing	SRX3235355	NCBI Sequence Read Archive	SRP119199	http://identifiers.org/ncbi/insdc.sra:SRP119199	Principal component analysis (PCA)	rpkm_values_and_functional_description.xlsx	figshare	doi:10.6084/m9.figshare.c.4070300	https://doi.org/10.6084/m9.figshare.c.4070300	3
PRMG-1	Transcriptome data generation	HiSeq 2000	Illumina	Pre-processing and quantification	PRMG-1_sequencing	SRX3235271	NCBI Sequence Read Archive	SRP119199	http://identifiers.org/ncbi/insdc.sra:SRP119199	Principal component analysis (PCA)	rpkm_values_and_functional_description.xlsx	figshare	doi:10.6084/m9.figshare.c.4070300	https://doi.org/10.6084/m9.figshare.c.4070300	1
PRMG-2	Transcriptome data generation	HiSeq 2000	Illumina	Pre-processing and quantification	PRMG-2_sequencing	SRX3235272	NCBI Sequence Read Archive	SRP119199	http://identifiers.org/ncbi/insdc.sra:SRP119199	Principal component analysis (PCA)	rpkm_values_and_functional_description.xlsx	figshare	doi:10.6084/m9.figshare.c.4070300	https://doi.org/10.6084/m9.figshare.c.4070300	2
PRMG-3	Transcriptome data generation	HiSeq 2000	Illumina	Pre-processing and quantification	PRMG-3_sequencing	SRX3235273	NCBI Sequence Read Archive	SRP119199	http://identifiers.org/ncbi/insdc.sra:SRP119199	Principal component analysis (PCA)	rpkm_values_and_functional_description.xlsx	figshare	doi:10.6084/m9.figshare.c.4070300	https://doi.org/10.6084/m9.figshare.c.4070300	3
PRB-1	Transcriptome data generation	HiSeq 2000	Illumina	Pre-processing and quantification	PRB-1_sequencing	SRX3235274	NCBI Sequence Read Archive	SRP119199	http://identifiers.org/ncbi/insdc.sra:SRP119199	Principal component analysis (PCA)	rpkm_values_and_functional_description.xlsx	figshare	doi:10.6084/m9.figshare.c.4070300	https://doi.org/10.6084/m9.figshare.c.4070300	1
PRB-2	Transcriptome data generation	HiSeq 2000	Illumina	Pre-processing and quantification	PRB-2_sequencing	SRX3235275	NCBI Sequence Read Archive	SRP119199	http://identifiers.org/ncbi/insdc.sra:SRP119199	Principal component analysis (PCA)	rpkm_values_and_functional_description.xlsx	figshare	doi:10.6084/m9.figshare.c.4070300	https://doi.org/10.6084/m9.figshare.c.4070300	2
PRB-3	Transcriptome data generation	HiSeq 2000	Illumina	Pre-processing and quantification	PRB-3_sequencing	SRX3235276	NCBI Sequence Read Archive	SRP119199	http://identifiers.org/ncbi/insdc.sra:SRP119199	Principal component analysis (PCA)	rpkm_values_and_functional_description.xlsx	figshare	doi:10.6084/m9.figshare.c.4070300	https://doi.org/10.6084/m9.figshare.c.4070300	3
PRB5-1	Transcriptome data generation	HiSeq 2000	Illumina	Pre-processing and quantification	PRB5-1_sequencing	SRX3235277	NCBI Sequence Read Archive	SRP119199	http://identifiers.org/ncbi/insdc.sra:SRP119199	Principal component analysis (PCA)	rpkm_values_and_functional_description.xlsx	figshare	doi:10.6084/m9.figshare.c.4070300	https://doi.org/10.6084/m9.figshare.c.4070300	1
PRB5-2	Transcriptome data generation	HiSeq 2000	Illumina	Pre-processing and quantification	PRB5-2_sequencing	SRX3235278	NCBI Sequence Read Archive	SRP119199	http://identifiers.org/ncbi/insdc.sra:SRP119199	Principal component analysis (PCA)	rpkm_values_and_functional_description.xlsx	figshare	doi:10.6084/m9.figshare.c.4070300	https://doi.org/10.6084/m9.figshare.c.4070300	2
PRB5-3	Transcriptome data generation	HiSeq 2000	Illumina	Pre-processing and quantification	PRB5-3_sequencing	SRX3235279	NCBI Sequence Read Archive	SRP119199	http://identifiers.org/ncbi/insdc.sra:SRP119199	Principal component analysis (PCA)	rpkm_values_and_functional_description.xlsx	figshare	doi:10.6084/m9.figshare.c.4070300	https://doi.org/10.6084/m9.figshare.c.4070300	3
PRB10-1	Transcriptome data generation	HiSeq 2000	Illumina	Pre-processing and quantification	PRB10-1_sequencing	SRX3235280	NCBI Sequence Read Archive	SRP119199	http://identifiers.org/ncbi/insdc.sra:SRP119199	Principal component analysis (PCA)	rpkm_values_and_functional_description.xlsx	figshare	doi:10.6084/m9.figshare.c.4070300	https://doi.org/10.6084/m9.figshare.c.4070300	1
PRB10-2	Transcriptome data generation	HiSeq 2000	Illumina	Pre-processing and quantification	PRB10-2_sequencing	SRX3235286	NCBI Sequence Read Archive	SRP119199	http://identifiers.org/ncbi/insdc.sra:SRP119199	Principal component analysis (PCA)	rpkm_values_and_functional_description.xlsx	figshare	doi:10.6084/m9.figshare.c.4070300	https://doi.org/10.6084/m9.figshare.c.4070300	2
PRB10-3	Transcriptome data generation	HiSeq 2000	Illumina	Pre-processing and quantification	PRB10-3_sequencing	SRX3235285	NCBI Sequence Read Archive	SRP119199	http://identifiers.org/ncbi/insdc.sra:SRP119199	Principal component analysis (PCA)	rpkm_values_and_functional_description.xlsx	figshare	doi:10.6084/m9.figshare.c.4070300	https://doi.org/10.6084/m9.figshare.c.4070300	3
TDW-6h-1	Transcriptome data generation	HiSeq 2500	Illumina	Pre-processing and quantification	TDW-6h-1_sequencing	SRX2782764	NCBI Sequence Read Archive	SRP106410	http://identifiers.org/ncbi/insdc.sra:SRP106410	Principal component analysis (PCA)	rpkm_values_and_functional_description.xlsx	figshare	doi:10.6084/m9.figshare.c.4070300	https://doi.org/10.6084/m9.figshare.c.4070300	1
TDW-6h-2	Transcriptome data generation	HiSeq 2500	Illumina	Pre-processing and quantification	TDW-6h-2_sequencing	SRX2782763	NCBI Sequence Read Archive	SRP106410	http://identifiers.org/ncbi/insdc.sra:SRP106410	Principal component analysis (PCA)	rpkm_values_and_functional_description.xlsx	figshare	doi:10.6084/m9.figshare.c.4070300	https://doi.org/10.6084/m9.figshare.c.4070300	2
TDW-6h-3	Transcriptome data generation	HiSeq 2500	Illumina	Pre-processing and quantification	TDW-6h-3_sequencing	SRX2782762	NCBI Sequence Read Archive	SRP106410	http://identifiers.org/ncbi/insdc.sra:SRP106410	Principal component analysis (PCA)	rpkm_values_and_functional_description.xlsx	figshare	doi:10.6084/m9.figshare.c.4070300	https://doi.org/10.6084/m9.figshare.c.4070300	3
TDW-12h-1	Transcriptome data generation	HiSeq 2500	Illumina	Pre-processing and quantification	TDW-12h-1_sequencing	SRX2782761	NCBI Sequence Read Archive	SRP106410	http://identifiers.org/ncbi/insdc.sra:SRP106410	Principal component analysis (PCA)	rpkm_values_and_functional_description.xlsx	figshare	doi:10.6084/m9.figshare.c.4070300	https://doi.org/10.6084/m9.figshare.c.4070300	1
TDW-12h-2	Transcriptome data generation	HiSeq 2500	Illumina	Pre-processing and quantification	TDW-12h-2_sequencing	SRX2782760	NCBI Sequence Read Archive	SRP106410	http://identifiers.org/ncbi/insdc.sra:SRP106410	Principal component analysis (PCA)	rpkm_values_and_functional_description.xlsx	figshare	doi:10.6084/m9.figshare.c.4070300	https://doi.org/10.6084/m9.figshare.c.4070300	2
TDW-12h-3	Transcriptome data generation	HiSeq 2500	Illumina	Pre-processing and quantification	TDW-12h-3_sequencing	SRX2782759	NCBI Sequence Read Archive	SRP106410	http://identifiers.org/ncbi/insdc.sra:SRP106410	Principal component analysis (PCA)	rpkm_values_and_functional_description.xlsx	figshare	doi:10.6084/m9.figshare.c.4070300	https://doi.org/10.6084/m9.figshare.c.4070300	3
TDW-1D-1	Transcriptome data generation	HiSeq 2500	Illumina	Pre-processing and quantification	TDW-1D-1_sequencing	SRX2782758	NCBI Sequence Read Archive	SRP106410	http://identifiers.org/ncbi/insdc.sra:SRP106410	Principal component analysis (PCA)	rpkm_values_and_functional_description.xlsx	figshare	doi:10.6084/m9.figshare.c.4070300	https://doi.org/10.6084/m9.figshare.c.4070300	1
TDW-1D-2	Transcriptome data generation	HiSeq 2500	Illumina	Pre-processing and quantification	TDW-1D-2_sequencing	SRX2782757	NCBI Sequence Read Archive	SRP106410	http://identifiers.org/ncbi/insdc.sra:SRP106410	Principal component analysis (PCA)	rpkm_values_and_functional_description.xlsx	figshare	doi:10.6084/m9.figshare.c.4070300	https://doi.org/10.6084/m9.figshare.c.4070300	2
TDW-1D-3	Transcriptome data generation	HiSeq 2500	Illumina	Pre-processing and quantification	TDW-1D-3_sequencing	SRX2782756	NCBI Sequence Read Archive	SRP106410	http://identifiers.org/ncbi/insdc.sra:SRP106410	Principal component analysis (PCA)	rpkm_values_and_functional_description.xlsx	figshare	doi:10.6084/m9.figshare.c.4070300	https://doi.org/10.6084/m9.figshare.c.4070300	3
TDW-2D-1	Transcriptome data generation	HiSeq 2500	Illumina	Pre-processing and quantification	TDW-2D-1_sequencing	SRX2782755	NCBI Sequence Read Archive	SRP106410	http://identifiers.org/ncbi/insdc.sra:SRP106410	Principal component analysis (PCA)	rpkm_values_and_functional_description.xlsx	figshare	doi:10.6084/m9.figshare.c.4070300	https://doi.org/10.6084/m9.figshare.c.4070300	1
TDW-2D-2	Transcriptome data generation	HiSeq 2500	Illumina	Pre-processing and quantification	TDW-2D-2_sequencing	SRX2782754	NCBI Sequence Read Archive	SRP106410	http://identifiers.org/ncbi/insdc.sra:SRP106410	Principal component analysis (PCA)	rpkm_values_and_functional_description.xlsx	figshare	doi:10.6084/m9.figshare.c.4070300	https://doi.org/10.6084/m9.figshare.c.4070300	2
TDW-2D-3	Transcriptome data generation	HiSeq 2500	Illumina	Pre-processing and quantification	TDW-2D-3_sequencing	SRX2782753	NCBI Sequence Read Archive	SRP106410	http://identifiers.org/ncbi/insdc.sra:SRP106410	Principal component analysis (PCA)	rpkm_values_and_functional_description.xlsx	figshare	doi:10.6084/m9.figshare.c.4070300	https://doi.org/10.6084/m9.figshare.c.4070300	3
TDW-3.5D-1	Transcriptome data generation	HiSeq 2500	Illumina	Pre-processing and quantification	TDW-3.5D-1_sequencing	SRX3224555	NCBI Sequence Read Archive	SRP106410	http://identifiers.org/ncbi/insdc.sra:SRP106410	Principal component analysis (PCA)	rpkm_values_and_functional_description.xlsx	figshare	doi:10.6084/m9.figshare.c.4070300	https://doi.org/10.6084/m9.figshare.c.4070300	1
TDW-3.5D-2	Transcriptome data generation	HiSeq 2500	Illumina	Pre-processing and quantification	TDW-3.5D-2_sequencing	SRX3224556	NCBI Sequence Read Archive	SRP106410	http://identifiers.org/ncbi/insdc.sra:SRP106410	Principal component analysis (PCA)	rpkm_values_and_functional_description.xlsx	figshare	doi:10.6084/m9.figshare.c.4070300	https://doi.org/10.6084/m9.figshare.c.4070300	2
TDW-3.5D-3	Transcriptome data generation	HiSeq 2500	Illumina	Pre-processing and quantification	TDW-3.5D-3_sequencing	SRX3224557	NCBI Sequence Read Archive	SRP106410	http://identifiers.org/ncbi/insdc.sra:SRP106410	Principal component analysis (PCA)	rpkm_values_and_functional_description.xlsx	figshare	doi:10.6084/m9.figshare.c.4070300	https://doi.org/10.6084/m9.figshare.c.4070300	3
TDW-5D-1	Transcriptome data generation	HiSeq 2500	Illumina	Pre-processing and quantification	TDW-5D-1_sequencing	SRX3224558	NCBI Sequence Read Archive	SRP106410	http://identifiers.org/ncbi/insdc.sra:SRP106410	Principal component analysis (PCA)	rpkm_values_and_functional_description.xlsx	figshare	doi:10.6084/m9.figshare.c.4070300	https://doi.org/10.6084/m9.figshare.c.4070300	1
TDW-5D-2	Transcriptome data generation	HiSeq 2500	Illumina	Pre-processing and quantification	TDW-5D-2_sequencing	SRX3224551	NCBI Sequence Read Archive	SRP106410	http://identifiers.org/ncbi/insdc.sra:SRP106410	Principal component analysis (PCA)	rpkm_values_and_functional_description.xlsx	figshare	doi:10.6084/m9.figshare.c.4070300	https://doi.org/10.6084/m9.figshare.c.4070300	2
TDW-5D-3	Transcriptome data generation	HiSeq 2500	Illumina	Pre-processing and quantification	TDW-5D-3_sequencing	SRX3224552	NCBI Sequence Read Archive	SRP106410	http://identifiers.org/ncbi/insdc.sra:SRP106410	Principal component analysis (PCA)	rpkm_values_and_functional_description.xlsx	figshare	doi:10.6084/m9.figshare.c.4070300	https://doi.org/10.6084/m9.figshare.c.4070300	3
Pi-0h-1	Transcriptome data generation	HiSeq 2500	Illumina	Pre-processing and quantification	Pi-0h-1_sequencing	SRX2782779	NCBI Sequence Read Archive	SRP106410	http://identifiers.org/ncbi/insdc.sra:SRP106410	Principal component analysis (PCA)	rpkm_values_and_functional_description.xlsx	figshare	doi:10.6084/m9.figshare.c.4070300	https://doi.org/10.6084/m9.figshare.c.4070300	1
Pi-0h-2	Transcriptome data generation	HiSeq 2500	Illumina	Pre-processing and quantification	Pi-0h-2_sequencing	SRX2782778	NCBI Sequence Read Archive	SRP106410	http://identifiers.org/ncbi/insdc.sra:SRP106410	Principal component analysis (PCA)	rpkm_values_and_functional_description.xlsx	figshare	doi:10.6084/m9.figshare.c.4070300	https://doi.org/10.6084/m9.figshare.c.4070300	2
Pi-0h-3	Transcriptome data generation	HiSeq 2500	Illumina	Pre-processing and quantification	Pi-0h-3_sequencing	SRX2782777	NCBI Sequence Read Archive	SRP106410	http://identifiers.org/ncbi/insdc.sra:SRP106410	Principal component analysis (PCA)	rpkm_values_and_functional_description.xlsx	figshare	doi:10.6084/m9.figshare.c.4070300	https://doi.org/10.6084/m9.figshare.c.4070300	3
Pi-6h-1	Transcriptome data generation	HiSeq 2500	Illumina	Pre-processing and quantification	Pi-6h-1_sequencing	SRX2782776	NCBI Sequence Read Archive	SRP106410	http://identifiers.org/ncbi/insdc.sra:SRP106410	Principal component analysis (PCA)	rpkm_values_and_functional_description.xlsx	figshare	doi:10.6084/m9.figshare.c.4070300	https://doi.org/10.6084/m9.figshare.c.4070300	1
Pi-6h-2	Transcriptome data generation	HiSeq 2500	Illumina	Pre-processing and quantification	Pi-6h-2_sequencing	SRX2782775	NCBI Sequence Read Archive	SRP106410	http://identifiers.org/ncbi/insdc.sra:SRP106410	Principal component analysis (PCA)	rpkm_values_and_functional_description.xlsx	figshare	doi:10.6084/m9.figshare.c.4070300	https://doi.org/10.6084/m9.figshare.c.4070300	2
Pi-6h-3	Transcriptome data generation	HiSeq 2500	Illumina	Pre-processing and quantification	Pi-6h-3_sequencing	SRX2782774	NCBI Sequence Read Archive	SRP106410	http://identifiers.org/ncbi/insdc.sra:SRP106410	Principal component analysis (PCA)	rpkm_values_and_functional_description.xlsx	figshare	doi:10.6084/m9.figshare.c.4070300	https://doi.org/10.6084/m9.figshare.c.4070300	3
Pi-12h-1	Transcriptome data generation	HiSeq 2500	Illumina	Pre-processing and quantification	Pi-12h-1_sequencing	SRX2782773	NCBI Sequence Read Archive	SRP106410	http://identifiers.org/ncbi/insdc.sra:SRP106410	Principal component analysis (PCA)	rpkm_values_and_functional_description.xlsx	figshare	doi:10.6084/m9.figshare.c.4070300	https://doi.org/10.6084/m9.figshare.c.4070300	1
Pi-12h-2	Transcriptome data generation	HiSeq 2500	Illumina	Pre-processing and quantification	Pi-12h-2_sequencing	SRX2782772	NCBI Sequence Read Archive	SRP106410	http://identifiers.org/ncbi/insdc.sra:SRP106410	Principal component analysis (PCA)	rpkm_values_and_functional_description.xlsx	figshare	doi:10.6084/m9.figshare.c.4070300	https://doi.org/10.6084/m9.figshare.c.4070300	2
Pi-12h-3	Transcriptome data generation	HiSeq 2500	Illumina	Pre-processing and quantification	Pi-12h-3_sequencing	SRX2782771	NCBI Sequence Read Archive	SRP106410	http://identifiers.org/ncbi/insdc.sra:SRP106410	Principal component analysis (PCA)	rpkm_values_and_functional_description.xlsx	figshare	doi:10.6084/m9.figshare.c.4070300	https://doi.org/10.6084/m9.figshare.c.4070300	3
Pi-1D-1	Transcriptome data generation	HiSeq 2500	Illumina	Pre-processing and quantification	Pi-1D-1_sequencing	SRX2782770	NCBI Sequence Read Archive	SRP106410	http://identifiers.org/ncbi/insdc.sra:SRP106410	Principal component analysis (PCA)	rpkm_values_and_functional_description.xlsx	figshare	doi:10.6084/m9.figshare.c.4070300	https://doi.org/10.6084/m9.figshare.c.4070300	1
Pi-1D-2	Transcriptome data generation	HiSeq 2500	Illumina	Pre-processing and quantification	Pi-1D-2_sequencing	SRX2782769	NCBI Sequence Read Archive	SRP106410	http://identifiers.org/ncbi/insdc.sra:SRP106410	Principal component analysis (PCA)	rpkm_values_and_functional_description.xlsx	figshare	doi:10.6084/m9.figshare.c.4070300	https://doi.org/10.6084/m9.figshare.c.4070300	2
Pi-1D-3	Transcriptome data generation	HiSeq 2500	Illumina	Pre-processing and quantification	Pi-1D-3_sequencing	SRX2782768	NCBI Sequence Read Archive	SRP106410	http://identifiers.org/ncbi/insdc.sra:SRP106410	Principal component analysis (PCA)	rpkm_values_and_functional_description.xlsx	figshare	doi:10.6084/m9.figshare.c.4070300	https://doi.org/10.6084/m9.figshare.c.4070300	3
Pi-2D-1	Transcriptome data generation	HiSeq 2500	Illumina	Pre-processing and quantification	Pi-2D-1_sequencing	SRX2782767	NCBI Sequence Read Archive	SRP106410	http://identifiers.org/ncbi/insdc.sra:SRP106410	Principal component analysis (PCA)	rpkm_values_and_functional_description.xlsx	figshare	doi:10.6084/m9.figshare.c.4070300	https://doi.org/10.6084/m9.figshare.c.4070300	1
Pi-2D-2	Transcriptome data generation	HiSeq 2500	Illumina	Pre-processing and quantification	Pi-2D-2_sequencing	SRX2782766	NCBI Sequence Read Archive	SRP106410	http://identifiers.org/ncbi/insdc.sra:SRP106410	Principal component analysis (PCA)	rpkm_values_and_functional_description.xlsx	figshare	doi:10.6084/m9.figshare.c.4070300	https://doi.org/10.6084/m9.figshare.c.4070300	2
Pi-2D-3	Transcriptome data generation	HiSeq 2500	Illumina	Pre-processing and quantification	Pi-2D-3_sequencing	SRX2782765	NCBI Sequence Read Archive	SRP106410	http://identifiers.org/ncbi/insdc.sra:SRP106410	Principal component analysis (PCA)	rpkm_values_and_functional_description.xlsx	figshare	doi:10.6084/m9.figshare.c.4070300	https://doi.org/10.6084/m9.figshare.c.4070300	3
Pi-3.5D-1	Transcriptome data generation	HiSeq 2500	Illumina	Pre-processing and quantification	Pi-3.5D-1_sequencing	SRX3224553	NCBI Sequence Read Archive	SRP106410	http://identifiers.org/ncbi/insdc.sra:SRP106410	Principal component analysis (PCA)	rpkm_values_and_functional_description.xlsx	figshare	doi:10.6084/m9.figshare.c.4070300	https://doi.org/10.6084/m9.figshare.c.4070300	1
Pi-3.5D-2	Transcriptome data generation	HiSeq 2500	Illumina	Pre-processing and quantification	Pi-3.5D-2_sequencing	SRX3224554	NCBI Sequence Read Archive	SRP106410	http://identifiers.org/ncbi/insdc.sra:SRP106410	Principal component analysis (PCA)	rpkm_values_and_functional_description.xlsx	figshare	doi:10.6084/m9.figshare.c.4070300	https://doi.org/10.6084/m9.figshare.c.4070300	2
Pi-3.5D-3	Transcriptome data generation	HiSeq 2500	Illumina	Pre-processing and quantification	Pi-3.5D-3_sequencing	SRX3224559	NCBI Sequence Read Archive	SRP106410	http://identifiers.org/ncbi/insdc.sra:SRP106410	Principal component analysis (PCA)	rpkm_values_and_functional_description.xlsx	figshare	doi:10.6084/m9.figshare.c.4070300	https://doi.org/10.6084/m9.figshare.c.4070300	3
Pi-5D-1	Transcriptome data generation	HiSeq 2500	Illumina	Pre-processing and quantification	Pi-5D-1_sequencing	SRX3224560	NCBI Sequence Read Archive	SRP106410	http://identifiers.org/ncbi/insdc.sra:SRP106410	Principal component analysis (PCA)	rpkm_values_and_functional_description.xlsx	figshare	doi:10.6084/m9.figshare.c.4070300	https://doi.org/10.6084/m9.figshare.c.4070300	1
Pi-5D-2	Transcriptome data generation	HiSeq 2500	Illumina	Pre-processing and quantification	Pi-5D-2_sequencing	SRX3224549	NCBI Sequence Read Archive	SRP106410	http://identifiers.org/ncbi/insdc.sra:SRP106410	Principal component analysis (PCA)	rpkm_values_and_functional_description.xlsx	figshare	doi:10.6084/m9.figshare.c.4070300	https://doi.org/10.6084/m9.figshare.c.4070300	2
Pi-5D-3	Transcriptome data generation	HiSeq 2500	Illumina	Pre-processing and quantification	Pi-5D-3_sequencing	SRX3224550	NCBI Sequence Read Archive	SRP106410	http://identifiers.org/ncbi/insdc.sra:SRP106410	Principal component analysis (PCA)	rpkm_values_and_functional_description.xlsx	figshare	doi:10.6084/m9.figshare.c.4070300	https://doi.org/10.6084/m9.figshare.c.4070300	3
Mock-0h-1	Transcriptome data generation	HiSeq 2500	Illumina	Pre-processing and quantification	Mock-0h-1_sequencing	SRX3235288	NCBI Sequence Read Archive	SRP119199	http://identifiers.org/ncbi/insdc.sra:SRP119199	Principal component analysis (PCA)	rpkm_values_and_functional_description.xlsx	figshare	doi:10.6084/m9.figshare.c.4070300	https://doi.org/10.6084/m9.figshare.c.4070300	1
Mock-0h-2	Transcriptome data generation	HiSeq 2500	Illumina	Pre-processing and quantification	Mock-0h-2_sequencing	SRX3235287	NCBI Sequence Read Archive	SRP119199	http://identifiers.org/ncbi/insdc.sra:SRP119199	Principal component analysis (PCA)	rpkm_values_and_functional_description.xlsx	figshare	doi:10.6084/m9.figshare.c.4070300	https://doi.org/10.6084/m9.figshare.c.4070300	2
Mock-0h-3	Transcriptome data generation	HiSeq 2500	Illumina	Pre-processing and quantification	Mock-0h-3_sequencing	SRX3235282	NCBI Sequence Read Archive	SRP119199	http://identifiers.org/ncbi/insdc.sra:SRP119199	Principal component analysis (PCA)	rpkm_values_and_functional_description.xlsx	figshare	doi:10.6084/m9.figshare.c.4070300	https://doi.org/10.6084/m9.figshare.c.4070300	3
Mock-30m-1	Transcriptome data generation	HiSeq 2500	Illumina	Pre-processing and quantification	Mock-30m-1_sequencing	SRX3235281	NCBI Sequence Read Archive	SRP119199	http://identifiers.org/ncbi/insdc.sra:SRP119199	Principal component analysis (PCA)	rpkm_values_and_functional_description.xlsx	figshare	doi:10.6084/m9.figshare.c.4070300	https://doi.org/10.6084/m9.figshare.c.4070300	1
Mock-30m-2	Transcriptome data generation	HiSeq 2500	Illumina	Pre-processing and quantification	Mock-30m-2_sequencing	SRX3235284	NCBI Sequence Read Archive	SRP119199	http://identifiers.org/ncbi/insdc.sra:SRP119199	Principal component analysis (PCA)	rpkm_values_and_functional_description.xlsx	figshare	doi:10.6084/m9.figshare.c.4070300	https://doi.org/10.6084/m9.figshare.c.4070300	2
Mock-30m-3	Transcriptome data generation	HiSeq 2500	Illumina	Pre-processing and quantification	Mock-30m-3_sequencing	SRX3235283	NCBI Sequence Read Archive	SRP119199	http://identifiers.org/ncbi/insdc.sra:SRP119199	Principal component analysis (PCA)	rpkm_values_and_functional_description.xlsx	figshare	doi:10.6084/m9.figshare.c.4070300	https://doi.org/10.6084/m9.figshare.c.4070300	3
Mock-4h-1	Transcriptome data generation	HiSeq 2500	Illumina	Pre-processing and quantification	Mock-4h-1_sequencing	SRX3235290	NCBI Sequence Read Archive	SRP119199	http://identifiers.org/ncbi/insdc.sra:SRP119199	Principal component analysis (PCA)	rpkm_values_and_functional_description.xlsx	figshare	doi:10.6084/m9.figshare.c.4070300	https://doi.org/10.6084/m9.figshare.c.4070300	1
Mock-4h-2	Transcriptome data generation	HiSeq 2500	Illumina	Pre-processing and quantification	Mock-4h-2_sequencing	SRX3235289	NCBI Sequence Read Archive	SRP119199	http://identifiers.org/ncbi/insdc.sra:SRP119199	Principal component analysis (PCA)	rpkm_values_and_functional_description.xlsx	figshare	doi:10.6084/m9.figshare.c.4070300	https://doi.org/10.6084/m9.figshare.c.4070300	2
Mock-4h-3	Transcriptome data generation	HiSeq 2500	Illumina	Pre-processing and quantification	Mock-4h-3_sequencing	SRX3235297	NCBI Sequence Read Archive	SRP119199	http://identifiers.org/ncbi/insdc.sra:SRP119199	Principal component analysis (PCA)	rpkm_values_and_functional_description.xlsx	figshare	doi:10.6084/m9.figshare.c.4070300	https://doi.org/10.6084/m9.figshare.c.4070300	3
Mock-1D-1	Transcriptome data generation	HiSeq 2500	Illumina	Pre-processing and quantification	Mock-1D-1_sequencing	SRX3235298	NCBI Sequence Read Archive	SRP119199	http://identifiers.org/ncbi/insdc.sra:SRP119199	Principal component analysis (PCA)	rpkm_values_and_functional_description.xlsx	figshare	doi:10.6084/m9.figshare.c.4070300	https://doi.org/10.6084/m9.figshare.c.4070300	1
Mock-1D-2	Transcriptome data generation	HiSeq 2500	Illumina	Pre-processing and quantification	Mock-1D-2_sequencing	SRX3235295	NCBI Sequence Read Archive	SRP119199	http://identifiers.org/ncbi/insdc.sra:SRP119199	Principal component analysis (PCA)	rpkm_values_and_functional_description.xlsx	figshare	doi:10.6084/m9.figshare.c.4070300	https://doi.org/10.6084/m9.figshare.c.4070300	2
Mock-1D-3	Transcriptome data generation	HiSeq 2500	Illumina	Pre-processing and quantification	Mock-1D-3_sequencing	SRX3235296	NCBI Sequence Read Archive	SRP119199	http://identifiers.org/ncbi/insdc.sra:SRP119199	Principal component analysis (PCA)	rpkm_values_and_functional_description.xlsx	figshare	doi:10.6084/m9.figshare.c.4070300	https://doi.org/10.6084/m9.figshare.c.4070300	3
Mock-2D-1	Transcriptome data generation	HiSeq 2500	Illumina	Pre-processing and quantification	Mock-2D-1_sequencing	SRX3235293	NCBI Sequence Read Archive	SRP119199	http://identifiers.org/ncbi/insdc.sra:SRP119199	Principal component analysis (PCA)	rpkm_values_and_functional_description.xlsx	figshare	doi:10.6084/m9.figshare.c.4070300	https://doi.org/10.6084/m9.figshare.c.4070300	1
Mock-2D-2	Transcriptome data generation	HiSeq 2500	Illumina	Pre-processing and quantification	Mock-2D-2_sequencing	SRX3235294	NCBI Sequence Read Archive	SRP119199	http://identifiers.org/ncbi/insdc.sra:SRP119199	Principal component analysis (PCA)	rpkm_values_and_functional_description.xlsx	figshare	doi:10.6084/m9.figshare.c.4070300	https://doi.org/10.6084/m9.figshare.c.4070300	2
Mock-2D-3	Transcriptome data generation	HiSeq 2500	Illumina	Pre-processing and quantification	Mock-2D-3_sequencing	SRX3235291	NCBI Sequence Read Archive	SRP119199	http://identifiers.org/ncbi/insdc.sra:SRP119199	Principal component analysis (PCA)	rpkm_values_and_functional_description.xlsx	figshare	doi:10.6084/m9.figshare.c.4070300	https://doi.org/10.6084/m9.figshare.c.4070300	3
Mock-3D-1	Transcriptome data generation	HiSeq 2500	Illumina	Pre-processing and quantification	Mock-3D-1_sequencing	SRX3235292	NCBI Sequence Read Archive	SRP119199	http://identifiers.org/ncbi/insdc.sra:SRP119199	Principal component analysis (PCA)	rpkm_values_and_functional_description.xlsx	figshare	doi:10.6084/m9.figshare.c.4070300	https://doi.org/10.6084/m9.figshare.c.4070300	1
Mock-3D-2	Transcriptome data generation	HiSeq 2500	Illumina	Pre-processing and quantification	Mock-3D-2_sequencing	SRX3235299	NCBI Sequence Read Archive	SRP119199	http://identifiers.org/ncbi/insdc.sra:SRP119199	Principal component analysis (PCA)	rpkm_values_and_functional_description.xlsx	figshare	doi:10.6084/m9.figshare.c.4070300	https://doi.org/10.6084/m9.figshare.c.4070300	2
Mock-3D-3	Transcriptome data generation	HiSeq 2500	Illumina	Pre-processing and quantification	Mock-3D-3_sequencing	SRX3235300	NCBI Sequence Read Archive	SRP119199	http://identifiers.org/ncbi/insdc.sra:SRP119199	Principal component analysis (PCA)	rpkm_values_and_functional_description.xlsx	figshare	doi:10.6084/m9.figshare.c.4070300	https://doi.org/10.6084/m9.figshare.c.4070300	3
Mock-Up-1	Transcriptome data generation	HiSeq 2500	Illumina	Pre-processing and quantification	Mock-Up-1_sequencing	SRX3235304	NCBI Sequence Read Archive	SRP119199	http://identifiers.org/ncbi/insdc.sra:SRP119199	Principal component analysis (PCA)	rpkm_values_and_functional_description.xlsx	figshare	doi:10.6084/m9.figshare.c.4070300	https://doi.org/10.6084/m9.figshare.c.4070300	1
Mock-Up-2	Transcriptome data generation	HiSeq 2500	Illumina	Pre-processing and quantification	Mock-Up-2_sequencing	SRX3235303	NCBI Sequence Read Archive	SRP119199	http://identifiers.org/ncbi/insdc.sra:SRP119199	Principal component analysis (PCA)	rpkm_values_and_functional_description.xlsx	figshare	doi:10.6084/m9.figshare.c.4070300	https://doi.org/10.6084/m9.figshare.c.4070300	2
PepMov-30m-1	Transcriptome data generation	HiSeq 2500	Illumina	Pre-processing and quantification	PepMov-30m-1_sequencing	SRX3235302	NCBI Sequence Read Archive	SRP119199	http://identifiers.org/ncbi/insdc.sra:SRP119199	Principal component analysis (PCA)	rpkm_values_and_functional_description.xlsx	figshare	doi:10.6084/m9.figshare.c.4070300	https://doi.org/10.6084/m9.figshare.c.4070300	1
PepMov-30m-2	Transcriptome data generation	HiSeq 2500	Illumina	Pre-processing and quantification	PepMov-30m-2_sequencing	SRX3235301	NCBI Sequence Read Archive	SRP119199	http://identifiers.org/ncbi/insdc.sra:SRP119199	Principal component analysis (PCA)	rpkm_values_and_functional_description.xlsx	figshare	doi:10.6084/m9.figshare.c.4070300	https://doi.org/10.6084/m9.figshare.c.4070300	2
PepMov-30m-3	Transcriptome data generation	HiSeq 2500	Illumina	Pre-processing and quantification	PepMov-30m-3_sequencing	SRX3235308	NCBI Sequence Read Archive	SRP119199	http://identifiers.org/ncbi/insdc.sra:SRP119199	Principal component analysis (PCA)	rpkm_values_and_functional_description.xlsx	figshare	doi:10.6084/m9.figshare.c.4070300	https://doi.org/10.6084/m9.figshare.c.4070300	3
PepMov-4h-1	Transcriptome data generation	HiSeq 2500	Illumina	Pre-processing and quantification	PepMov-4h-1_sequencing	SRX3235307	NCBI Sequence Read Archive	SRP119199	http://identifiers.org/ncbi/insdc.sra:SRP119199	Principal component analysis (PCA)	rpkm_values_and_functional_description.xlsx	figshare	doi:10.6084/m9.figshare.c.4070300	https://doi.org/10.6084/m9.figshare.c.4070300	1
PepMov-4h-2	Transcriptome data generation	HiSeq 2500	Illumina	Pre-processing and quantification	PepMov-4h-2_sequencing	SRX3235306	NCBI Sequence Read Archive	SRP119199	http://identifiers.org/ncbi/insdc.sra:SRP119199	Principal component analysis (PCA)	rpkm_values_and_functional_description.xlsx	figshare	doi:10.6084/m9.figshare.c.4070300	https://doi.org/10.6084/m9.figshare.c.4070300	2
PepMov-4h-3	Transcriptome data generation	HiSeq 2500	Illumina	Pre-processing and quantification	PepMov-4h-3_sequencing	SRX3235305	NCBI Sequence Read Archive	SRP119199	http://identifiers.org/ncbi/insdc.sra:SRP119199	Principal component analysis (PCA)	rpkm_values_and_functional_description.xlsx	figshare	doi:10.6084/m9.figshare.c.4070300	https://doi.org/10.6084/m9.figshare.c.4070300	3
PepMov-1D-1	Transcriptome data generation	HiSeq 2500	Illumina	Pre-processing and quantification	PepMov-1D-1_sequencing	SRX3235310	NCBI Sequence Read Archive	SRP119199	http://identifiers.org/ncbi/insdc.sra:SRP119199	Principal component analysis (PCA)	rpkm_values_and_functional_description.xlsx	figshare	doi:10.6084/m9.figshare.c.4070300	https://doi.org/10.6084/m9.figshare.c.4070300	1
PepMov-1D-2	Transcriptome data generation	HiSeq 2500	Illumina	Pre-processing and quantification	PepMov-1D-2_sequencing	SRX3235309	NCBI Sequence Read Archive	SRP119199	http://identifiers.org/ncbi/insdc.sra:SRP119199	Principal component analysis (PCA)	rpkm_values_and_functional_description.xlsx	figshare	doi:10.6084/m9.figshare.c.4070300	https://doi.org/10.6084/m9.figshare.c.4070300	2
PepMov-1D-3	Transcriptome data generation	HiSeq 2500	Illumina	Pre-processing and quantification	PepMov-1D-3_sequencing	SRX3235327	NCBI Sequence Read Archive	SRP119199	http://identifiers.org/ncbi/insdc.sra:SRP119199	Principal component analysis (PCA)	rpkm_values_and_functional_description.xlsx	figshare	doi:10.6084/m9.figshare.c.4070300	https://doi.org/10.6084/m9.figshare.c.4070300	3
PepMov-2D-1	Transcriptome data generation	HiSeq 2500	Illumina	Pre-processing and quantification	PepMov-2D-1_sequencing	SRX3235328	NCBI Sequence Read Archive	SRP119199	http://identifiers.org/ncbi/insdc.sra:SRP119199	Principal component analysis (PCA)	rpkm_values_and_functional_description.xlsx	figshare	doi:10.6084/m9.figshare.c.4070300	https://doi.org/10.6084/m9.figshare.c.4070300	1
PepMov-2D-2	Transcriptome data generation	HiSeq 2500	Illumina	Pre-processing and quantification	PepMov-2D-2_sequencing	SRX3235329	NCBI Sequence Read Archive	SRP119199	http://identifiers.org/ncbi/insdc.sra:SRP119199	Principal component analysis (PCA)	rpkm_values_and_functional_description.xlsx	figshare	doi:10.6084/m9.figshare.c.4070300	https://doi.org/10.6084/m9.figshare.c.4070300	2
PepMov-2D-3	Transcriptome data generation	HiSeq 2500	Illumina	Pre-processing and quantification	PepMov-2D-3_sequencing	SRX3235330	NCBI Sequence Read Archive	SRP119199	http://identifiers.org/ncbi/insdc.sra:SRP119199	Principal component analysis (PCA)	rpkm_values_and_functional_description.xlsx	figshare	doi:10.6084/m9.figshare.c.4070300	https://doi.org/10.6084/m9.figshare.c.4070300	3
PepMov-3D-1	Transcriptome data generation	HiSeq 2500	Illumina	Pre-processing and quantification	PepMov-3D-1_sequencing	SRX3235323	NCBI Sequence Read Archive	SRP119199	http://identifiers.org/ncbi/insdc.sra:SRP119199	Principal component analysis (PCA)	rpkm_values_and_functional_description.xlsx	figshare	doi:10.6084/m9.figshare.c.4070300	https://doi.org/10.6084/m9.figshare.c.4070300	1
PepMov-3D-2	Transcriptome data generation	HiSeq 2500	Illumina	Pre-processing and quantification	PepMov-3D-2_sequencing	SRX3235324	NCBI Sequence Read Archive	SRP119199	http://identifiers.org/ncbi/insdc.sra:SRP119199	Principal component analysis (PCA)	rpkm_values_and_functional_description.xlsx	figshare	doi:10.6084/m9.figshare.c.4070300	https://doi.org/10.6084/m9.figshare.c.4070300	2
PepMov-3D-3	Transcriptome data generation	HiSeq 2500	Illumina	Pre-processing and quantification	PepMov-3D-3_sequencing	SRX3235325	NCBI Sequence Read Archive	SRP119199	http://identifiers.org/ncbi/insdc.sra:SRP119199	Principal component analysis (PCA)	rpkm_values_and_functional_description.xlsx	figshare	doi:10.6084/m9.figshare.c.4070300	https://doi.org/10.6084/m9.figshare.c.4070300	3
PepMov-Up-1	Transcriptome data generation	HiSeq 2500	Illumina	Pre-processing and quantification	PepMov-Up-1_sequencing	SRX3235326	NCBI Sequence Read Archive	SRP119199	http://identifiers.org/ncbi/insdc.sra:SRP119199	Principal component analysis (PCA)	rpkm_values_and_functional_description.xlsx	figshare	doi:10.6084/m9.figshare.c.4070300	https://doi.org/10.6084/m9.figshare.c.4070300	1
TMV-P0-30m-1	Transcriptome data generation	HiSeq 2500	Illumina	Pre-processing and quantification	TMV-P0-30m-1_sequencing	SRX3235321	NCBI Sequence Read Archive	SRP119199	http://identifiers.org/ncbi/insdc.sra:SRP119199	Principal component analysis (PCA)	rpkm_values_and_functional_description.xlsx	figshare	doi:10.6084/m9.figshare.c.4070300	https://doi.org/10.6084/m9.figshare.c.4070300	1
TMV-P0-30m-2	Transcriptome data generation	HiSeq 2500	Illumina	Pre-processing and quantification	TMV-P0-30m-2_sequencing	SRX3235322	NCBI Sequence Read Archive	SRP119199	http://identifiers.org/ncbi/insdc.sra:SRP119199	Principal component analysis (PCA)	rpkm_values_and_functional_description.xlsx	figshare	doi:10.6084/m9.figshare.c.4070300	https://doi.org/10.6084/m9.figshare.c.4070300	2
TMV-P0-30m-3	Transcriptome data generation	HiSeq 2500	Illumina	Pre-processing and quantification	TMV-P0-30m-3_sequencing	SRX3235312	NCBI Sequence Read Archive	SRP119199	http://identifiers.org/ncbi/insdc.sra:SRP119199	Principal component analysis (PCA)	rpkm_values_and_functional_description.xlsx	figshare	doi:10.6084/m9.figshare.c.4070300	https://doi.org/10.6084/m9.figshare.c.4070300	3
TMV-P0-4h-1	Transcriptome data generation	HiSeq 2500	Illumina	Pre-processing and quantification	TMV-P0-4h-1_sequencing	SRX3235311	NCBI Sequence Read Archive	SRP119199	http://identifiers.org/ncbi/insdc.sra:SRP119199	Principal component analysis (PCA)	rpkm_values_and_functional_description.xlsx	figshare	doi:10.6084/m9.figshare.c.4070300	https://doi.org/10.6084/m9.figshare.c.4070300	1
TMV-P0-4h-2	Transcriptome data generation	HiSeq 2500	Illumina	Pre-processing and quantification	TMV-P0-4h-2_sequencing	SRX3235314	NCBI Sequence Read Archive	SRP119199	http://identifiers.org/ncbi/insdc.sra:SRP119199	Principal component analysis (PCA)	rpkm_values_and_functional_description.xlsx	figshare	doi:10.6084/m9.figshare.c.4070300	https://doi.org/10.6084/m9.figshare.c.4070300	2
TMV-P0-4h-3	Transcriptome data generation	HiSeq 2500	Illumina	Pre-processing and quantification	TMV-P0-4h-3_sequencing	SRX3235313	NCBI Sequence Read Archive	SRP119199	http://identifiers.org/ncbi/insdc.sra:SRP119199	Principal component analysis (PCA)	rpkm_values_and_functional_description.xlsx	figshare	doi:10.6084/m9.figshare.c.4070300	https://doi.org/10.6084/m9.figshare.c.4070300	3
TMV-P0-1D-1	Transcriptome data generation	HiSeq 2500	Illumina	Pre-processing and quantification	TMV-P0-1D-1_sequencing	SRX3235316	NCBI Sequence Read Archive	SRP119199	http://identifiers.org/ncbi/insdc.sra:SRP119199	Principal component analysis (PCA)	rpkm_values_and_functional_description.xlsx	figshare	doi:10.6084/m9.figshare.c.4070300	https://doi.org/10.6084/m9.figshare.c.4070300	1
TMV-P0-1D-2	Transcriptome data generation	HiSeq 2500	Illumina	Pre-processing and quantification	TMV-P0-1D-2_sequencing	SRX3235315	NCBI Sequence Read Archive	SRP119199	http://identifiers.org/ncbi/insdc.sra:SRP119199	Principal component analysis (PCA)	rpkm_values_and_functional_description.xlsx	figshare	doi:10.6084/m9.figshare.c.4070300	https://doi.org/10.6084/m9.figshare.c.4070300	2
TMV-P0-1D-3	Transcriptome data generation	HiSeq 2500	Illumina	Pre-processing and quantification	TMV-P0-1D-3_sequencing	SRX3235318	NCBI Sequence Read Archive	SRP119199	http://identifiers.org/ncbi/insdc.sra:SRP119199	Principal component analysis (PCA)	rpkm_values_and_functional_description.xlsx	figshare	doi:10.6084/m9.figshare.c.4070300	https://doi.org/10.6084/m9.figshare.c.4070300	3
TMV-P0-2D-1	Transcriptome data generation	HiSeq 2500	Illumina	Pre-processing and quantification	TMV-P0-2D-1_sequencing	SRX3235317	NCBI Sequence Read Archive	SRP119199	http://identifiers.org/ncbi/insdc.sra:SRP119199	Principal component analysis (PCA)	rpkm_values_and_functional_description.xlsx	figshare	doi:10.6084/m9.figshare.c.4070300	https://doi.org/10.6084/m9.figshare.c.4070300	1
TMV-P0-2D-2	Transcriptome data generation	HiSeq 2500	Illumina	Pre-processing and quantification	TMV-P0-2D-2_sequencing	SRX3235320	NCBI Sequence Read Archive	SRP119199	http://identifiers.org/ncbi/insdc.sra:SRP119199	Principal component analysis (PCA)	rpkm_values_and_functional_description.xlsx	figshare	doi:10.6084/m9.figshare.c.4070300	https://doi.org/10.6084/m9.figshare.c.4070300	2
TMV-P0-2D-3	Transcriptome data generation	HiSeq 2500	Illumina	Pre-processing and quantification	TMV-P0-2D-3_sequencing	SRX3235319	NCBI Sequence Read Archive	SRP119199	http://identifiers.org/ncbi/insdc.sra:SRP119199	Principal component analysis (PCA)	rpkm_values_and_functional_description.xlsx	figshare	doi:10.6084/m9.figshare.c.4070300	https://doi.org/10.6084/m9.figshare.c.4070300	3
TMV-P0-3D-1	Transcriptome data generation	HiSeq 2500	Illumina	Pre-processing and quantification	TMV-P0-3D-1_sequencing	SRX3235333	NCBI Sequence Read Archive	SRP119199	http://identifiers.org/ncbi/insdc.sra:SRP119199	Principal component analysis (PCA)	rpkm_values_and_functional_description.xlsx	figshare	doi:10.6084/m9.figshare.c.4070300	https://doi.org/10.6084/m9.figshare.c.4070300	1
TMV-P0-3D-2	Transcriptome data generation	HiSeq 2500	Illumina	Pre-processing and quantification	TMV-P0-3D-2_sequencing	SRX3235334	NCBI Sequence Read Archive	SRP119199	http://identifiers.org/ncbi/insdc.sra:SRP119199	Principal component analysis (PCA)	rpkm_values_and_functional_description.xlsx	figshare	doi:10.6084/m9.figshare.c.4070300	https://doi.org/10.6084/m9.figshare.c.4070300	2
TMV-P0-3D-3	Transcriptome data generation	HiSeq 2500	Illumina	Pre-processing and quantification	TMV-P0-3D-3_sequencing	SRX3235331	NCBI Sequence Read Archive	SRP119199	http://identifiers.org/ncbi/insdc.sra:SRP119199	Principal component analysis (PCA)	rpkm_values_and_functional_description.xlsx	figshare	doi:10.6084/m9.figshare.c.4070300	https://doi.org/10.6084/m9.figshare.c.4070300	3
TMV-P0-Up-1	Transcriptome data generation	HiSeq 2500	Illumina	Pre-processing and quantification	TMV-P0-Up-1_sequencing	SRX3235332	NCBI Sequence Read Archive	SRP119199	http://identifiers.org/ncbi/insdc.sra:SRP119199	Principal component analysis (PCA)	rpkm_values_and_functional_description.xlsx	figshare	doi:10.6084/m9.figshare.c.4070300	https://doi.org/10.6084/m9.figshare.c.4070300	1
TMV-P0-Up-2	Transcriptome data generation	HiSeq 2500	Illumina	Pre-processing and quantification	TMV-P0-Up-2_sequencing	SRX3235335	NCBI Sequence Read Archive	SRP119199	http://identifiers.org/ncbi/insdc.sra:SRP119199	Principal component analysis (PCA)	rpkm_values_and_functional_description.xlsx	figshare	doi:10.6084/m9.figshare.c.4070300	https://doi.org/10.6084/m9.figshare.c.4070300	2
TMV-P0-Up-3	Transcriptome data generation	HiSeq 2500	Illumina	Pre-processing and quantification	TMV-P0-Up-3_sequencing	SRX3235336	NCBI Sequence Read Archive	SRP119199	http://identifiers.org/ncbi/insdc.sra:SRP119199	Principal component analysis (PCA)	rpkm_values_and_functional_description.xlsx	figshare	doi:10.6084/m9.figshare.c.4070300	https://doi.org/10.6084/m9.figshare.c.4070300	3
